# Supplementary material for: QTL associated with Gummy Stem Blight (GSB) resistance in watermelon
Source: BMC Genomics. 2022 Sep 3;23:632. doi: 10.1186/s12864-022-08849-2 (PMC9441027; doi:10.1186/s12864-022-08849-2)
Supplement: Supplementary file 2 — Additional file 2. [file 12864_2022_8849_MOESM2_ESM.xlsx]

## Sheet: Table S1
Table S1. HRM assay primer sequences of SNPs associated with GSB resistance in this study.
Marker name	Primer (5' - 3')
	Direction	Sequence
WmGSB1.1-1	Forward	TGAAACATAAACACATCGTTCTGGAC
	Reverse	CTGCATCAGAAAAGTTTGCTCGTGT
	Probe	AAACGCATCACAATGTCGCGGCGCT
WmGSB1.1-2	Forward	TTGAATTAGTAGAGTTGAGGTTGAGAC
	Reverse	GAAAGTGTAGAACTTCTCAAAGTGAGA
	Probe	GATTTAATCACTTGGTCTTCATTTTAA
WmGSB1.1-3	Forward	TCTTAGTCAAAATATAAGTAATGACAAA
	Reverse	AACTGAATTTGCAGTACTTTGCAGCAA
	Probe	AGGCTAGTCCACAATCATTTAGCAGC
WmGSB1.1-4	Forward	GTGTAAAAAATTGGAGATTTTGAATAG
	Reverse	ATTTTGTAGGGTTTTTAGTCTCTTACT
	Probe	GCGGCAGGACAAAAACATACCTGCT
WmGSB1.1-5	Forward	AGCAAAGAATGGACGAAGCAATTCAG
	Reverse	CGGCTTTCACGGCTGCAAGAATTGA
	Probe	ATATCAAGGGAGCCGAAGATCCGCT
WmGSB1.1-6	Forward	CTCCTGGCTATAGCCTAGTCGAGTT
	Reverse	ACATTAACCGTGCGAGGAATGTATCC
	Probe	TCTCATCCACAGAGTGAGGAGACATA
WmGSB1.1-7	Forward	TGGTAAACCTGCATATGTTGCATAAA
	Reverse	CTCTAAATTACAGAGGAGGCACATTT
	Probe	TAAGTAGCCATCCAGGTTTACCTTT
WmGSB1.1-8	Forward	GCATATAATAATTACACGAATTTTAAAACG
	Reverse	ATCGGCAACAAACGCATGCCTAAAT
	Probe	AACAGCGCTTAGACACCAATTTTCT
WmGSB1.1-9	Forward	GACCGTCTTTGTCCATGCAAATATT
	Reverse	AGCAAATTATGGGCACATTGTCAAG
	Probe	GACTAGTGAGTTCAATCACTATTTCC
WmGSB10.1-1	Forward	TGGCCACCAAAGAAAACTTTCCAAA
	Reverse	AAATAACAAAGCTGTCATAATTGGGG
	Probe	AGAGCGTCGCGACGCTACCGAATTT
WmGSB10.1-2	Forward	AGATCAGGCTGAGTGAATTTCGAAG
	Reverse	AGGGTATAATAGTAATTGTGGTAGAAG
	Probe	AGGAAAGGACGGGAGAGAATAATTTC
WmGSB10.1-3	Forward	GAAGATCAAGTGGAAGTAGGTTTTC
	Reverse	ACACTTTCTTCGGGTCAACATAGAA
	Probe	TGCTGTTAAATCTCACCTTTTCTTTTG
WmGSB11.1-1	Forward	TGAAACATCAACGCATAGTTCTGGA
	Reverse	GAAAAAGTTTACTCTCGGGTTTTAGC
	Probe	TCGCGGAGCTAAAACCCGAGAGCAA
WmGSB11.1-2	Forward	AGAACTAAACTGAGTTAAAATCAAGTGA
	Reverse	CTGCACTGTGCGTCATAAAATTCTA
	Probe	AGCAGCACCGTTGCGTCACGACAGC
WmGSB11.1-3	Forward	TCCAAATTCCCCAAAACAGAGAAGA
	Reverse	CTGCTTCTCAGAAGGGATTGTTCAT
	Probe	CAACATCAGCGCAGCAGCACTGTTG
WmGSB11.1-4	Forward	AAAGTAGGGACAGAGAATGTGAAAAC
	Reverse	TTTTAAGTGACATGAACAAATTACGGT

## Sheet: Table S2
Table S2. Summary of Genotyping by Sequencing (GBS) between watermelon lines ‘PI 223764’ and ‘PI 279461’
Raw data (raw_read)	Raw data (raw_read_bp)	Raw data (trim_read)	Raw data (trim_read_bp)	Raw data (trimmed %)	Raw data (mapped_read)	Raw data (mapped_read_bp)	Raw data (unmapped_read)	Raw data (mapped %)	SNP/InDel after filter (MQ<30, FS>60*)	Marker Segregation distortion (P>0.001)	Marker final filter
721844710	106754430736	642768652	91259125601	89	561475326	64476744594	81293326	87.4	593024	117	92
*MQ, MappingQuality; FS, FisherStrand

## Sheet: Table S3
Table S3. Detail and primer for the 44 NBS-encoding genes and Actin in 97103 v2 genome
Sl. No.	Gene name (97103 v1)	Gene name (97103 v2)	Chr	start	End	CDS (bp)	Protein (aa)	Forward Primer	Reverse Primer
1	Cla001821	Cla97C01G015700	Chr1	29450021	29452887	2457	818	ACTGTCTAACGAGTCTTGAACG	TTCTCCAGATTTATCAGCGGT
2	Cla003651	Cla97C01G004540	Chr1	4364128	4366188	2061	686	ATCTCTCGATTATGTGGGCGG	TTGGGTGGCACGGTTACTCTG
3	Cla003652	Cla97C01G004530	Chr1	4361547	4362413	867	288	TCCCAAAATCGCTCTTCTGC	AGATACCGTTTGCCTCTCAGT
4	Cla006803	Cla97C02G034410	Chr2	8770562	8773789	3228	1075	GGAAACGATCCAAACCATAGG	CTTCCCTTTGCTCCAAGTTGA
5	Cla006813	Cla97C02G034360	Chr2	8543959	8545542	1584	527	AACTCATGGAAACACGCCCTA	CCAATGGTACGCCACCAACT
6	Cla006820	Cla97C02G034260	Chr2	8414225	8418947	3714	1237	AGGTTGTATCAGAGATGAGTTC	CATATTCATTAGAAGCCGTGGGT
7	Cla019831	Cla97C02G042200	Chr2	30056823	30060149	2445	814	GGAGTGTTTCATGGACTTGG	TTCATGTGCTTCGTTTCTCA
8	Cla019844	Cla97C02G042050	Chr2	29888922	29897558	4269	1422	AGTGTTGAAGGAAGAGCAGCC	TAAATCAAGTCCCTCCCACA
9	Cla019854	Cla97C02G041960	Chr2	29766660	29769012	2163	720	ACAAATGGGTCGCACAATCGC	TGGCTTTAACTGCTCTTGCT
10	Cla019855	Cla97C02G041920	Chr2	29760857	29762127	1026	341	GTGAGGTACGAAAACAAACTGG	ACAACCCAGCAGCAGTAGTC
11	Cla019856	Cla97C02G041900	Chr2	29749586	29753839	2832	943	GTCAACAAACATCCGAGGATTA	TCAAGGTTTAATGTCGCCGAG
12	Cla019857	Cla97C02G041890	Chr2	29741811	29747370	3465	1154	CCAGTCTTCCTTGTTGGATGG	CCATCCAACAAGGAAGACTGG
13	Cla019863	Cla97C02G041820	Chr2	29693421	29698664	3681	1226	GTATAGGAAGCTGTGGCGTCC	TCCCCAGTGTCCGGATTTTGC
14	Cla020705	Cla97C05G101160	Chr5	29788022	29791207	2466	821	GTTGTCACGAGGCGAGCCTAT	TTTGTCTTCAGGAAAGCATCCC
15	Cla021846	Cla97C05G088690	Chr5	6805243	6807155	591	196	CCTGACCCATCTTCTCCTATT	ATCTTGCACTTTCGCATGAACA
16	Cla021858	Cla97C05G088820	Chr5	6930354	6934594	3489	1162	GAAACCATGGAAGACATAGGAG	TGAGACAGAATAAGCAAGATCG
17	Cla002280	Cla97C07G131330	Chr7	2873235	2878241	3987	1328	AGATGGGGAGCGGAAGTATCA	CCCATTTCTATACTCAACTCAG
18	Cla002282	Cla97C07G131360	Chr7	2884883	2889668	2979	992	GGTTAGAAGATGATAGACGTGG	GGAAACTCCAACTCCAGGGGA
19	Cla010826	Cla97C07G142880	Chr7	30357321	30358096	606	201	TGTGGCATGGGGCTTGGACA	GATCCTTCACCCACAATCTCAC
20	Cla010833	Cla97C07G142820	Chr7	30314844	30318080	3237	1078	AGTGTGGATCGCCTACCGTCA	CATTCCTTTCCTCAGATGGTCG
21	Cla010834	Cla97C07G142810	Chr7	30309483	30312743	3261	1086	CTCCGACCCTTGTGATGCTA	ACATCCATCATCAAACCCAACT
22	Cla001017	Cla97C08G146430	Chr8	4844674	4847952	3279	1092	GCAAACATTGTGGAGACGCAT	CAAGCACTTCTCGAACTACA
23	Cla012424	Cla97C08G145650	Chr8	2632077	2637260	639	212	GTGGGGATGTGTAGTATTGGTA	ATCAATGCGAAGGAAGCAACTA
24	Cla012425	Cla97C08G145640	Chr8	2629610	2631615	1299	432	AGCGGGAGGTGATTCAAAGC	GAACCTTTCTACCACTCAGTCG
25	Cla012427	Cla97C08G145630	Chr8	2598057	2601592	3042	1013	CAGCCGAGTGAACTATTGGAAC	GCACCATTGACAGATCAGGG
26	Cla012428	Cla97C08G145620	Chr8	2582428	2589726	4893	1630	TCCAGCATTCGATGTTTACTCG	ACCATTCCAATAGGTCAACATC
27	Cla012430	Cla97C08G145610	Chr8	2568578	2579028	5016	1671	TGGTTGGAATTAGCCACAGATT	CCAATTCCACCCATTCCCCATA
28	Cla012431	Cla97C08G145600	Chr8	2535335	2552482	5016	1671	GCTTGGATCCTCAATCACAGTC	GAGAGTTTTGTAGCACTTGGAAG
29	Cla012433	Cla97C08G145590	Chr8	2512931	2527111	5013	1670	GGATTTGGATGAGGAAGGAGAA	GTATCCATGCCAATTGAGAAAC
30	Cla012434	Cla97C08G145570	Chr8	2426898	2434403	3423	1140	CTCTCATCTTCCAACAAGCATA	TCCTTGGAGGTAGCTCTGGGA
31	Cla012439	Cla97C08G145520	Chr8	2337555	2339985	2061	686	GCGGCATTGGCAAGACGACA	AATAAGGAAGATTGTGGGTCTC
32	Cla015218	Cla97C09G166720	Chr9	3685709	3686860	1152	383	GTTGAAAGGGTCTCCTCTTGC	GTGCAAAGTTCACTGTCCTTGA
33	Cla015257	Cla97C09G166250	Chr9	3374628	3377738	3111	1036	GGGAAGTTGAGTTGTCTACAGA	CTAAACTGACTTCAGATGGACT
34	Cla015258	Cla97C09G166240	Chr9	3368866	3373200	3444	1147	GTGGAGTCAAATTTCCCAACTG	CCAAATATAGAGAATGGAGAGC
35	Cla001168	Cla97C10G187780	Chr10	3772772	3775684	585	194	GTGTACCAAGCGTTTGGAGTT	TACTTAACCTGCCCCTCAACT
36	Cla002913	Cla97C10G198730	Chr10	28577172	28578563	1392	463	AGAATGGCTTATGGGACGAGC	TGGTTGCCACTTCTAGGTTCC
37	Cla002924	Cla97C10G198620	Chr10	28440715	28443927	3213	1070	CTCAATTCCCTTCAAACACTGA	GCTCACACCCCCATATTGCC
38	Cla017475	Cla97C10G199670	Chr10	29639057	29641648	2592	863	GGTCGTTACCGGAAGATACTCA	CATCTAGCTCATTCAGAGGGC
39	Cla017478	Cla97C10G199720	Chr10	29654336	29656138	1803	600	CCCAGTCACAGAACCTAAATCT	CAGCATTTGGTATTTCCCGTAG
40	Cla016986	Cla97C10G198140	Chr10	28028546	28033265	3402	1133	CTTTTGGAAGGAGTGTAAGTTG	TTCTCTAGATTTGGGAGTTTGG
41	Cla007904	Cla97C11G216720	Chr11	19286917	19294108	4062	1353	GCAGCATCCACACAGTGCCTT	GGAAAGACATTTGTGGAAGCC
42	Cla007937	Cla97C11G216940	Chr11	20017294	20032644	3468	1155	AAGATCGACCGCCTCCACGA	CCGATCTTCTGCAGTTACAAC
43	Cla011937	Cla97C11G215160	Chr11	11296021	11297120	930	309	GAGAGGATGTTGAACTTGCCAG	GCTTTCCACATCTCTTGAATCA
44	Cla000024	Cla97C08G145590	Chr8	2512931	2527111	5013	1670	GACATTGAAGGCATAGTGATGG	CCATGCCAATTGAGAAACCTC
Actin	Cla007792	Cla97C02G026960	Chr2	667031	668473	1134	377	CCATGTATGTTGCCATCCAG	GGATAGCATGGGGTAGAGCA

## Sheet: Table S4
Table S4. Inheritance of GSB resistance in watermelon.
Progeny	Number of plants		Expected Ratio (S:R)	Chi-Square (χ2)	P-value
	Susceptible (PDI>30)	Resistant (PDI≤30)
PI 279461, Pr	10	0
PI 223764, Ps	0	10
F1	0	10
F2	43	85	1:3	5.04	0.02

## Sheet: Table S5
Table S5. Summary of the distribution of markers in watermelon genetic map.
Linkage group	Number of makers	Map Length (cM)	Marker Density (cM/Marker)
Chr.1	6	177	29.5
Chr.2	12	164	13.6667
Chr.3	27	355.8	13.1778
Chr.4	2	22.8	11.4
Chr.5	5	86	17.2
Chr.6	10	110.7	11.07
Chr.7	4	115.2	28.8
Chr.8	13	128	9.84615
Chr.9	5	83.39	16.678
Chr.10	4	108.2	27.05
Chr.11	4	83.1	20.775
Total	92	1434.19	18.1058

## Sheet: Table S6
Table S6. List of genes in three QTL regions, ClGSB1.1, ClGSB10.1 and ClGSB11.1
Chromosome	Gene ID	Annotation
1	Cla97C01G012920	cyclin-dependent protein kinase inhibitor SMR2-like
1	Cla97C01G012930	histone H2B.6-like
1	Cla97C01G012940	PLATZ transcription factor family protein
1	Cla97C01G012950	Unknown protein
1	Cla97C01G012960	recQ-mediated genome instability protein 2
1	Cla97C01G012970	Magnesium transporter MRS2-like protein
1	Cla97C01G012980	protein argonaute 5
1	Cla97C01G012990	Ring finger protein, putative
1	Cla97C01G013000	Ubiquitin-conjugating enzyme
1	Cla97C01G013010	transcription factor PAR1-like
1	Cla97C01G013020	RING-H2 finger protein ATL48
1	Cla97C01G013030	protease Do-like 9
1	Cla97C01G013040	DUF4228 domain-containing protein
1	Cla97C01G013050	Gibberellin regulated protein
1	Cla97C01G013060	Peroxidase
1	Cla97C01G013070	Unknown protein
1	Cla97C01G013080	DNA glycosylase
1	Cla97C01G013090	RING-type E3 ubiquitin transferase
1	Cla97C01G013100	Ribosomal RNA small subunit methyltransferase G
1	Cla97C01G013110	Transducin/WD40 repeat protein
1	Cla97C01G013120	Unknown protein
1	Cla97C01G013130	E2F transcription factor-like E2FE
1	Cla97C01G013140	Anaphase promoting complex subunit 8/cell division cycle protein 23-like protein
1	Cla97C01G013150	B12D-like protein
1	Cla97C01G013160	arginine/serine-rich protein PNISR-like isoform X1
1	Cla97C01G013170	AT3g47831/T23J7
1	Cla97C01G013180	Nuclear mitotic apparatus 1
1	Cla97C01G013190	Unknown protein
1	Cla97C01G013200	Pentatricopeptide repeat-containing protein, putative
1	Cla97C01G013210	Myb transcription factor
1	Cla97C01G013220	Unknown protein
1	Cla97C01G013230	polynucleotide 5'-hydroxyl-kinase NOL9
1	Cla97C01G013240	Myosin-binding protein 1
1	Cla97C01G013250	Dynein light chain
1	Cla97C01G013260	Galactosyltransferase, putative
1	Cla97C01G013270	AAA-ATPase 1
1	Cla97C01G013280	AAA-ATPase 1
1	Cla97C01G013290	AAA-ATPase 1
1	Cla97C01G013300	HIPL1 protein-like
1	Cla97C01G013310	WW domain-binding 11
1	Cla97C01G013320	calcium-dependent protein kinase 10
1	Cla97C01G013330	dnaJ homolog subfamily B member 13
1	Cla97C01G013340	Plasma membrane ATPase
1	Cla97C01G013350	protein NRT1/ PTR FAMILY 2.9-like
1	Cla97C01G013360	protein NRT1/ PTR FAMILY 2.11-like
1	Cla97C01G013370	protein NRT1/ PTR FAMILY 2.8
1	Cla97C01G013380	Receptor-like protein kinase
1	Cla97C01G013390	Integral membrane HPP family protein
1	Cla97C01G013400	Homeobox leucine zipper family protein
1	Cla97C01G013410	DUF1118 domain-containing protein
1	Cla97C01G013420	protein PXR1
1	Cla97C01G013430	C2 calcium/lipid-binding plant phosphoribosyltransferase family protein
1	Cla97C01G013440	Pectate lyase
1	Cla97C01G013450	P-loop containing nucleoside triphosphate hydrolases superfamily protein
1	Cla97C01G013460	Aldehyde dehydrogenase
1	Cla97C01G013470	WRKY transcription factor 68
1	Cla97C01G013480	protein IQ-DOMAIN 31
1	Cla97C01G013490	ABC transporter A family member 7-like
1	Cla97C01G013500	RING/U-box superfamily protein
1	Cla97C01G013510	KINASE 2B family protein
1	Cla97C01G013520	Transcription factor
1	Cla97C01G013530	glucuronoxylan 4-O-methyltransferase 1
1	Cla97C01G013540	RPA-interacting B
1	Cla97C01G013550	Acyl transferase 15
1	Cla97C01G013560	Cytochrome P450
1	Cla97C01G013570	Cytochrome P450
1	Cla97C01G013580	Short-chain dehydrogenase/reductase
1	Cla97C01G013590	Protein DETOXIFICATION
1	Cla97C01G013600	alcohol dehydrogenase-like 6
1	Cla97C01G013610	Unknown protein
1	Cla97C01G013620	2-oxoglutarate-dependent dioxygenase
1	Cla97C01G013630	2-oxoglutarate-dependent dioxygenase
1	Cla97C01G013640	ABC transporter G family member 11
1	Cla97C01G013650	Protein of unknown function (DUF789)
1	Cla97C01G013660	Testis-expressed sequence 2
1	Cla97C01G013670	Pentatricopeptide repeat
1	Cla97C01G013680	Ser/thr phosphatase family protein
1	Cla97C01G013690	Aquaporin-like protein
1	Cla97C01G013700	Unknown protein
1	Cla97C01G013710	Serine/threonine-protein kinase RIO1
1	Cla97C01G013720	Small nuclear ribonucleoprotein
1	Cla97C01G013730	coiled-coil domain-containing protein 12
1	Cla97C01G013740	Endosomal targeting BRO1-like domain protein
1	Cla97C01G013750	CDT1-like protein a, chloroplastic
1	Cla97C01G013760	Kunitz trypsin inhibitor
1	Cla97C01G013770	GRAM domain
1	Cla97C01G013780	DNA-directed RNA polymerases II, IV and V subunit 12
1	Cla97C01G013790	Protein of unknown function (DUF789)
1	Cla97C01G013800	Unknown protein
1	Cla97C01G013810	Oligopeptide transporter
1	Cla97C01G013820	aldo-keto reductase family 4 member C9-like
1	Cla97C01G013830	DNA-binding protein RHL1 isoform X2
1	Cla97C01G013840	DNA-binding protein RHL1 isoform X2
1	Cla97C01G013850	Succinate--CoA ligase [ADP-forming] subunit alpha, mitochondrial
1	Cla97C01G013860	Dolichyl-diphosphooligosaccharide-protein glycosyltransferase subunit, putative
1	Cla97C01G013870	Peptidoglycan-binding LysM domain protein, putative
1	Cla97C01G013880	E3 ubiquitin-protein ligase RING1-like
1	Cla97C01G013890	Pentatricopeptide repeat
1	Cla97C01G013900	SufE-like protein 1 chloroplastic/mitochondrial
1	Cla97C01G013910	Unknown protein
1	Cla97C01G013920	ARF GTPase-activating domain-containing protein
1	Cla97C01G013930	Nascent polypeptide-associated complex subunit beta
1	Cla97C01G013940	protein NRDE2 homolog isoform X1
1	Cla97C01G013950	Transcription termination factor family protein
1	Cla97C01G013960	S-adenosyl-L-methionine-dependent methyltransferase superfamily protein
1	Cla97C01G013970	Unknown protein
1	Cla97C01G013980	aspartic proteinase nepenthesin-2-like
1	Cla97C01G013990	Late embryogenesis abundant (LEA) hydroxyproline-rich glycoprotein family
1	Cla97C01G014000	Exocyst complex component 7
1	Cla97C01G014010	Ribosomal protein S8e/ribosomal biogenesis NSA2
1	Cla97C01G014020	digalactosyldiacylglycerol synthase 1, chloroplastic
1	Cla97C01G014030	aluminum-activated malate transporter 8
1	Cla97C01G014040	syntaxin-121
1	Cla97C01G014050	Ring finger protein, putative
1	Cla97C01G014060	Unknown protein
1	Cla97C01G014070	alpha-ketoglutarate-dependent dioxygenase alkB homolog 6
1	Cla97C01G014080	Sterile alpha motif (SAM) domain-containing protein
1	Cla97C01G014090	Protein-lysine N-methyltransferase
1	Cla97C01G014100	Alpha/beta-Hydrolases superfamily protein, putative
1	Cla97C01G014110	DNA polymerase
1	Cla97C01G014120	tRNA uridine 5-carboxymethylaminomethyl modification enzyme MnmG
1	Cla97C01G014130	protein CHROMATIN REMODELING 24
1	Cla97C01G014140	Mutator-like transposase
1	Cla97C01G014150	SET domain-containing protein
1	Cla97C01G014160	gibberellin 20 oxidase 2-like
1	Cla97C01G014170	E3 ubiquitin-protein ligase RGLG2-like protein
1	Cla97C01G014180	S-adenosyl-L-methionine-dependent methyltransferases superfamily protein
1	Cla97C01G014190	protein trichome birefringence-like 14
1	Cla97C01G014200	Iron-sulfur binding oxidoreductase
1	Cla97C01G014210	Unknown protein
1	Cla97C01G014220	Iron-sulfur binding oxidoreductase
1	Cla97C01G014230	Cysteine proteinase inhibitor
1	Cla97C01G014240	Cysteine proteinase inhibitor
1	Cla97C01G014250	Unknown protein
1	Cla97C01G014260	Unknown protein
1	Cla97C01G014270	Cysteine proteinase inhibitor
1	Cla97C01G014280	Cysteine proteinase inhibitor
1	Cla97C01G014290	Histone deacetylase
1	Cla97C01G014300	2-oxoisovalerate dehydrogenase subunit alpha
1	Cla97C01G014310	SAL1 phosphatase-like
1	Cla97C01G014320	Unknown protein
1	Cla97C01G014330	SWIM zinc finger family protein
1	Cla97C01G014340	photosystem I reaction center subunit N, chloroplastic
1	Cla97C01G014350	NADH dehydrogenase-like complex O
1	Cla97C01G014360	protein kinase family protein
1	Cla97C01G014370	BTB/POZ domain-containing protein
1	Cla97C01G014380	NAC domain-containing protein 82
1	Cla97C01G014390	Phosphatidylinositol 4-kinase family protein
1	Cla97C01G014400	O-fucosyltransferase family protein
1	Cla97C01G014410	O-fucosyltransferase family protein
1	Cla97C01G014420	ATP-dependent zinc metalloprotease FTSH
1	Cla97C01G014430	Cysteine desulfurase
1	Cla97C01G014440	chromatin assembly factor 1 subunit FAS2-like
1	Cla97C01G014450	Transcription factor
1	Cla97C01G014460	Zinc finger CCCH domain-containing protein 38
1	Cla97C01G014470	Hexosyltransferase
1	Cla97C01G014480	50S ribosomal protein L17
1	Cla97C01G014490	uridylate kinase
1	Cla97C01G014500	WD repeat-containing protein 44
1	Cla97C01G014510	RING-type E3 ubiquitin transferase
1	Cla97C01G014520	Protein IDA-LIKE 2
1	Cla97C01G014530	protein TONSOKU-like
1	Cla97C01G014540	Ubiquinol-cytochrome c reductase complex chaperone CBP3
1	Cla97C01G014550	Autophagy-related protein 13
1	Cla97C01G014560	RING finger protein
1	Cla97C01G014570	Unknown protein
1	Cla97C01G014580	actin-7
1	Cla97C01G014590	WAT1-related protein
1	Cla97C01G014600	Transmembrane protein, putative
1	Cla97C01G014610	pollen-specific leucine-rich repeat extensin-like protein 1 isoform X1
1	Cla97C01G014620	WAT1-related protein
1	Cla97C01G014630	WAT1-related protein
1	Cla97C01G014640	WAT1-related protein
1	Cla97C01G014650	Unknown protein
1	Cla97C01G014660	Transcription elongation factor (TFIIS) family protein
1	Cla97C01G014670	Unknown protein
1	Cla97C01G014680	Unknown protein
1	Cla97C01G014690	WD-repeat protein
1	Cla97C01G014700	Unknown protein
1	Cla97C01G014710	Cellulose synthase
1	Cla97C01G014720	Unknown protein
1	Cla97C01G014730	ribonuclease P protein subunit p25-like protein isoform X1
1	Cla97C01G014740	RNA-binding 39
1	Cla97C01G014750	protein LIKE COV 2
1	Cla97C01G014760	Unknown protein
1	Cla97C01G014770	Ribonucleoside-diphosphate reductase
1	Cla97C01G014780	Kinase, putative
1	Cla97C01G014790	Pentatricopeptide repeat
1	Cla97C01G014800	Ethylene-responsive transcription factor
1	Cla97C01G014810	bifunctional 3-dehydroquinate dehydratase/shikimate dehydrogenase, chloroplastic-like
1	Cla97C01G014820	Unknown protein
1	Cla97C01G014830	Root meristem growth factor 9-like protein
1	Cla97C01G014840	crossover junction endonuclease EME1B-like
1	Cla97C01G014850	Protein of unknown function (DUF3511)
1	Cla97C01G014860	protein kinase family protein
1	Cla97C01G014870	TSL-kinase interacting protein 1-like
1	Cla97C01G014880	Unknown protein
1	Cla97C01G014890	UDP-galactose transporter 2
1	Cla97C01G014900	Receptor kinase
1	Cla97C01G014910	WRKY transcription factor 15
1	Cla97C01G014920	Spatacsin carboxy-terminus protein
1	Cla97C01G014930	glucan endo-1,3-beta-glucosidase 8
1	Cla97C01G014940	tRNA(His) guanylyltransferase 2-like
1	Cla97C01G014950	protein SLOW GREEN 1, chloroplastic-like
1	Cla97C01G014960	RNA cytidine acetyltransferase
1	Cla97C01G014970	Mitochondrial ATP synthase
1	Cla97C01G014980	Iron-sulfur assembly protein IscA
1	Cla97C01G014990	WRKY transcription factor 42
1	Cla97C01G015000	tristetraprolin-like
1	Cla97C01G015010	Receptor-like protein kinase 2
1	Cla97C01G015020	Unknown protein
1	Cla97C01G015030	Small GTPase superfamily
1	Cla97C01G015040	Arylphorin subunit beta
1	Cla97C01G015050	Cytochrome P450 family protein
1	Cla97C01G015060	Unknown protein
1	Cla97C01G015070	Cytochrome P450
1	Cla97C01G015080	Cytochrome P450
1	Cla97C01G015090	Cytochrome P450
1	Cla97C01G015100	Cytochrome P450
1	Cla97C01G015110	Cytochrome P450
1	Cla97C01G015120	ABC transporter family protein
1	Cla97C01G015130	Pathogenic type III effector avirulence factor Avr cleavage site-containing protein
1	Cla97C01G015140	Unknown protein
1	Cla97C01G015150	Shikimate kinase
1	Cla97C01G015160	stress enhanced protein 2, chloroplastic
1	Cla97C01G015170	Transmembrane protein
1	Cla97C01G015180	E3 ubiquitin-protein ligase RKP
1	Cla97C01G015190	Unknown protein
1	Cla97C01G015200	Ubiquitin-conjugating enzyme
1	Cla97C01G015210	calcium uniporter protein 3, mitochondrial
1	Cla97C01G015220	elongation of fatty acids protein 3-like
1	Cla97C01G015230	RING finger protein 5
1	Cla97C01G015240	Hexosyltransferase
1	Cla97C01G015250	Receptor-like protein kinase
1	Cla97C01G015260	50S ribosomal protein L13
1	Cla97C01G015270	Transcription termination factor 3, mitochondrial
1	Cla97C01G015280	protein DA1-related 1-like
1	Cla97C01G015290	BEL1-like homeodomain protein 4
1	Cla97C01G015300	BTB/POZ domain-containing protein
1	Cla97C01G015310	transmembrane protein 220
1	Cla97C01G015320	histone-lysine N-methyltransferase SUVR5-like
1	Cla97C01G015330	Unknown protein
1	Cla97C01G015340	Ternary complex factor MIP1, putative, expressed
1	Cla97C01G015350	HTH-type transcriptional regulator
1	Cla97C01G015360	CASP-like protein
1	Cla97C01G015370	Oxygen-evolving enhancer protein 1
1	Cla97C01G015380	Cold-regulated protein
1	Cla97C01G015390	BTB/POZ domain-containing protein family
1	Cla97C01G015400	Thioredoxin-like protein
1	Cla97C01G015410	Receptor-like protein kinase 5
1	Cla97C01G015420	Unknown protein
1	Cla97C01G015430	Vacuolar protein sorting-associated protein, putative (DUF1162)
1	Cla97C01G015440	Mitochondrial pyruvate carrier
1	Cla97C01G015450	F6A14.6 protein, putative
1	Cla97C01G015460	nuclear ribonuclease Z
1	Cla97C01G015470	30S ribosomal protein S3, chloroplastic
1	Cla97C01G015480	Mitochondrial transcription termination factor family protein
1	Cla97C01G015490	Unknown protein
1	Cla97C01G015500	Extra-large guanine nucleotide-binding protein 1
1	Cla97C01G015510	B3 domain-containing protein
1	Cla97C01G015520	B3 domain-containing protein
1	Cla97C01G015530	B3 domain-containing protein
1	Cla97C01G015540	B3 domain-containing transcription factor VRN1-like
1	Cla97C01G015550	Unknown protein
1	Cla97C01G015560	Molybdenum cofactor sulfurase
1	Cla97C01G015570	Cyclin-H1-1-like protein
1	Cla97C01G015580	Dof zinc finger protein
1	Cla97C01G015590	nuclear pore complex protein NUP58-like
1	Cla97C01G015600	Unknown protein
1	Cla97C01G015610	Methyl esterase 6, putative
1	Cla97C01G015620	Salicylic acid-binding protein 2
1	Cla97C01G015630	salicylic acid-binding protein 2-like
1	Cla97C01G015640	Salicylic acid-binding protein 2
1	Cla97C01G015650	autophagy-related protein 101-like isoform X1
1	Cla97C01G015660	NAD(P)H-quinone oxidoreductase subunit 5, chloroplastic
1	Cla97C01G015670	Dof zinc finger protein
1	Cla97C01G015680	L-ascorbate oxidase homolog
1	Cla97C01G015690	GLABRA2 expression modulator-like
1	Cla97C01G015700	Disease resistance protein
1	Cla97C01G015710	Two-component response regulator
1	Cla97C01G015720	protein misato homolog 1 isoform X1
1	Cla97C01G015730	Protein kinase
1	Cla97C01G015740	Unknown protein
1	Cla97C01G015750	Unknown protein
1	Cla97C01G015760	Peroxidase
1	Cla97C01G015770	protein kinase family protein
1	Cla97C01G015780	3-ketodihydrosphingosine reductase
1	Cla97C01G015790	Protein of unknown function, DUF547
1	Cla97C01G015800	Transmembrane protein
1	Cla97C01G015810	Precursor of CEP3
1	Cla97C01G015820	Sulfotransferase
1	Cla97C01G015830	Ran-binding protein in the microtubule-organising centre protein
1	Cla97C01G015840	Unknown protein
1	Cla97C01G015850	BEST plant protein match is: (TAIR:plant.1) protein, putative
1	Cla97C01G015860	eukaryotic initiation factor 4A-I-like
1	Cla97C01G015870	Unknown protein
1	Cla97C01G015880	LOW QUALITY PROTEIN: uncharacterized protein LOC103484772
1	Cla97C01G015890	Ethylene-responsive transcription factor
1	Cla97C01G015900	Heat stress transcription factor
1	Cla97C01G015910	conserved peptide upstream open reading frame 49
1	Cla97C01G015920	Protein of unknown function (DUF1685)
1	Cla97C01G015930	GTPase-activating protein pac-1
1	Cla97C01G015940	Remorin
1	Cla97C01G015950	Unknown protein
1	Cla97C01G015960	Lipase
1	Cla97C01G015970	Lipase
1	Cla97C01G015980	Lipase
1	Cla97C01G015990	Protein kinase-like protein
1	Cla97C01G016000	Late embryogenesis abundant protein
1	Cla97C01G016010	Protein kinase-like
1	Cla97C01G016020	PI-PLC X domain-containing protein At5g67130
1	Cla97C01G016030	receptor-like protein kinase 4
1	Cla97C01G016040	Transcription factor
1	Cla97C01G016050	OTU domain-containing protein 3 isoform X1
1	Cla97C01G016060	Unknown protein
1	Cla97C01G016070	AP2-like ethylene-responsive transcription factor
1	Cla97C01G016080	Ethylene-responsive transcription factor
1	Cla97C01G016090	RNA-binding family protein isoform 1
1	Cla97C01G016100	Receptor protein kinase, putative
1	Cla97C01G016110	Glucuronoxylan methyltransferase
1	Cla97C01G016120	WRKY transcription factor 45
1	Cla97C01G016130	Unknown protein
1	Cla97C01G016140	Glycosyltransferases
1	Cla97C01G016150	Cysteine proteinase
1	Cla97C01G016160	Plant protein of unknown function (DUF247)
1	Cla97C01G016170	Protein RER1
1	Cla97C01G016180	Phosphatidylinositol-3,4,5-trisphosphate 3-phosphatase
1	Cla97C01G016190	small RNA degrading nuclease 1
1	Cla97C01G016200	cyclin-D3-3
1	Cla97C01G016210	ADP-ribosylation factor family protein
1	Cla97C01G016220	microtubule-associated protein RP/EB family member 1C-like
1	Cla97C01G016230	FAD-dependent oxidoreductase family protein
1	Cla97C01G016240	Myb transcription factor
1	Cla97C01G016250	mortality factor 4-like protein 1 isoform X4
1	Cla97C01G016260	Unknown protein
1	Cla97C01G016270	Cytochrome P450
1	Cla97C01G016280	Receptor-like protein kinase, putative
1	Cla97C01G016290	Receptor-like protein kinase, putative
1	Cla97C01G016300	Receptor-like protein kinase, putative
1	Cla97C01G016310	Cytochrome P450
1	Cla97C01G016320	F-box-like/WD repeat-containing protein
1	Cla97C01G016330	Pentatricopeptide repeat
1	Cla97C01G016340	Indole-3-acetic acid-amido synthetase GH3.3, putative
1	Cla97C01G016350	Indole-3-acetic acid-amido synthetase GH3.3, putative
1	Cla97C01G016360	Unknown protein
1	Cla97C01G016370	RING-type E3 ubiquitin transferase
1	Cla97C01G016380	Unknown protein
1	Cla97C01G016390	RING-type E3 ubiquitin transferase
1	Cla97C01G016400	Gibberellin-regulated family protein, putative
1	Cla97C01G016410	lysine-rich arabinogalactan protein 18-like
1	Cla97C01G016420	Tetratricopeptide repeat protein 1
1	Cla97C01G016430	suppressor of RPS4-RLD 1
1	Cla97C01G016440	Sigma factor sigb regulation protein rsbq, putative
1	Cla97C01G016450	Sigma factor sigB regulation protein rsbQ
1	Cla97C01G016460	Transmembrane protein
1	Cla97C01G016470	micronuclear linker histone polyprotein-like
1	Cla97C01G016480	Late embryogenesis abundant protein group 8 protein, putative
1	Cla97C01G016490	subtilisin-like protease
1	Cla97C01G016500	Chaperone protein DnaJ
1	Cla97C01G016510	Prolyl 4-hydroxylase alpha subunit, putative
1	Cla97C01G016520	molybdate-anion transporter
1	Cla97C01G016530	acyl-CoA-binding domain-containing protein 3
1	Cla97C01G016540	Protein kinase 2
1	Cla97C01G016550	Ribonuclease III domain protein
1	Cla97C01G016560	Plant protein of unknown function (DUF863)
1	Cla97C01G016570	Peroxidase
1	Cla97C01G016580	Scarecrow transcription factor family protein
1	Cla97C01G016590	Unknown protein
1	Cla97C01G016600	Unknown protein
1	Cla97C01G016610	LOB domain-containing protein
1	Cla97C01G016620	Formamidase
1	Cla97C01G016630	UPF0553 protein-like
1	Cla97C01G016640	Protein kinase 2
1	Cla97C01G016650	Acyl-CoA N-acyltransferases (NAT) superfamily protein
1	Cla97C01G016660	BTB/POZ domain-containing protein
1	Cla97C01G016670	Formin-like protein
1	Cla97C01G016680	BTB/POZ and TAZ domain protein
1	Cla97C01G016690	cyclin-D5-1-like
1	Cla97C01G016700	Condensin-2 complex subunit G2, putative
1	Cla97C01G016710	Transcription factor GRAS
1	Cla97C01G016720	Peptidyl-prolyl cis-trans isomerase-like 2
1	Cla97C01G016730	Adenylyl-sulfate kinase
1	Cla97C01G016740	BTB/POZ domain-containing protein
1	Cla97C01G016750	transcription factor DIVARICATA-like
1	Cla97C01G016760	60S ribosomal protein L26-1
1	Cla97C01G016770	Calcium-transporting ATPase
1	Cla97C01G016780	Pentatricopeptide repeat
1	Cla97C01G016790	50S ribosomal protein L7/L12
1	Cla97C01G016800	telomere repeat-binding factor 1-like
1	Cla97C01G016810	NADH dehydrogenase [ubiquinone] iron-sulfur protein 4, mitochondrial
1	Cla97C01G016820	Amino acid acetyltransferase(N-acetylglutamate synthase)-like protein
1	Cla97C01G016830	DUF4228 domain protein
1	Cla97C01G016840	heptahelical transmembrane protein 4-like
1	Cla97C01G016850	Xyloglucan 6-xylosyltransferase, putative
1	Cla97C01G016860	xyloglucan 6-xylosyltransferase 2-like
1	Cla97C01G016870	RuvB-like helicase
1	Cla97C01G016880	Uncharacterised conserved protein UCP031279
1	Cla97C01G016890	VQ motif-containing protein, putative
1	Cla97C01G016900	BSD domain-containing protein, putative
1	Cla97C01G016910	ACT domain-containing protein
1	Cla97C01G016920	protein PHLOEM PROTEIN 2-LIKE A10-like
1	Cla97C01G016930	Phytosulfokines, putative
1	Cla97C01G016940	Basic-leucine zipper (BZIP) transcription factor family
1	Cla97C01G016950	Glutamine synthetase
1	Cla97C01G016960	Unknown protein
1	Cla97C01G016970	growth-regulating factor 1-like
1	Cla97C01G016980	Unknown protein
1	Cla97C01G016990	AP2-like ethylene-responsive transcription factor
1	Cla97C01G017000	Unknown protein
1	Cla97C01G017010	Unknown protein
1	Cla97C01G017020	Leucine-rich repeat receptor-like protein kinase
1	Cla97C01G017030	DEAD-box ATP-dependent RNA helicase 16
1	Cla97C01G017040	Pentatricopeptide repeat
1	Cla97C01G017050	Unknown protein
1	Cla97C01G017060	Unknown protein
1	Cla97C01G017070	DUF21 domain-containing-like protein
1	Cla97C01G017080	Transmembrane protein, putative
1	Cla97C01G017090	1-aminocyclopropane-1-carboxylate synthase
1	Cla97C01G017100	Unknown protein
1	Cla97C01G017110	Myb transcription factor
1	Cla97C01G017120	Branched-chain-amino-acid aminotransferase
1	Cla97C01G017130	protein CROWDED NUCLEI 4
1	Cla97C01G017140	Homeobox-leucine zipper protein
1	Cla97C01G017150	EPIDERMAL PATTERNING FACTOR-like protein 2
1	Cla97C01G017160	Unknown protein
1	Cla97C01G017170	Cysteine desulfurase 14
1	Cla97C01G017180	Unknown protein
1	Cla97C01G017190	GTPase-activating protein pac-1
1	Cla97C01G017200	Cys-Gly metallodipeptidase DUG1
1	Cla97C01G017210	Tubulin alpha chain
1	Cla97C01G017220	Unknown protein
1	Cla97C01G017230	Malate dehydrogenase
1	Cla97C01G017240	Receptor-like protein kinase 3
1	Cla97C01G017250	Receptor-like protein kinase
1	Cla97C01G017260	Unknown protein
1	Cla97C01G017270	Phosphotransferase
1	Cla97C01G017280	transcription factor bHLH18-like
1	Cla97C01G017290	transcription factor bHLH18-like
1	Cla97C01G017300	transcription factor bHLH25-like
1	Cla97C01G017310	Transducin/WD40 repeat protein
1	Cla97C01G017320	Kinesin-like protein
1	Cla97C01G017330	Starch synthase, chloroplastic/amyloplastic
1	Cla97C01G017340	protein SPT2 homolog
1	Cla97C01G017350	Phosphoenolpyruvate carboxykinase
1	Cla97C01G017360	tRNA-dihydrouridine synthase
1	Cla97C01G017370	protein RMD5 homolog A
1	Cla97C01G017380	Zinc finger C3HC4-type RING finger family protein
1	Cla97C01G017390	Auxin-responsive protein
1	Cla97C01G017400	Unknown protein
1	Cla97C01G017410	Hydroxyproline-rich glycoprotein family protein
1	Cla97C01G017420	biorientation of chromosomes in cell division protein 1-like 1
1	Cla97C01G017430	Transcription factor bHLH93-like protein
1	Cla97C01G017440	Beta-D-xylosidase
1	Cla97C01G017450	Unknown protein
1	Cla97C01G017460	ABC transporter G family member 17-like
1	Cla97C01G017470	protein BRICK 1
1	Cla97C01G017480	Serine hydroxymethyltransferase
1	Cla97C01G017490	Unknown protein
1	Cla97C01G017500	MADS-box transcription factor 23-like
1	Cla97C01G017510	Rhamnogalacturonate lyase
1	Cla97C01G017520	Alcohol dehydrogenase, putative
1	Cla97C01G017530	Elongator complex protein
1	Cla97C01G017540	Unknown protein
1	Cla97C01G017550	Dof zinc finger protein
1	Cla97C01G017560	Unknown protein
1	Cla97C01G017570	Methylmalonate-semialdehyde dehydrogenase
1	Cla97C01G017580	UDP-glycosyltransferase
1	Cla97C01G017590	UDP-glycosyltransferase 1
1	Cla97C01G017600	Udp-rhamnose:rhamnosyltransferase 1
1	Cla97C01G017610	Unknown protein
1	Cla97C01G017620	UDP-glycosyltransferase
1	Cla97C01G017630	UDP-glycosyltransferase
1	Cla97C01G017640	Transcription initiation factor TFIID subunit 8, putative isoform 1
1	Cla97C01G017650	Kinase family protein
1	Cla97C01G017660	protein SKIP34
1	Cla97C01G017670	nicotinamidase 1
1	Cla97C01G017680	Unknown protein
1	Cla97C01G017690	Ribosomal RNA small subunit methyltransferase A
1	Cla97C01G017700	basic helix-loop-helix (bHLH) DNA-binding superfamily protein
1	Cla97C01G017710	O-fucosyltransferase family protein
1	Cla97C01G017720	MADS box protein
1	Cla97C01G017730	Kinesin
1	Cla97C01G017740	GPI ethanolamine phosphate transferase 2 isoform X1
1	Cla97C01G017750	Chaperone DnaJ-domain protein
1	Cla97C01G017760	Transcription factor-like protein
1	Cla97C01G017770	vegetative cell wall protein gp1-like
1	Cla97C01G017780	IMPACT family member in pol 5'region
1	Cla97C01G017790	Mitochondrial carrier protein
1	Cla97C01G017800	Pesticidal crystal cry8Ba
1	Cla97C01G017810	Cyclin d, putative
1	Cla97C01G017820	Unknown protein
1	Cla97C01G017830	Unknown protein
1	Cla97C01G017840	BnaC03g61040D protein
1	Cla97C01G017850	Unknown protein
1	Cla97C01G017860	zinc-finger homeodomain protein 1-like
1	Cla97C01G017870	GLABRA2 expression modulator-like
1	Cla97C01G017880	Unknown protein
1	Cla97C01G017890	Protein DETOXIFICATION
1	Cla97C01G017900	Protein DETOXIFICATION
1	Cla97C01G017910	Ring finger protein, putative
1	Cla97C01G017920	protein MIZU-KUSSEI 1
1	Cla97C01G017930	Glucan 1,3-beta-glucosidase
1	Cla97C01G017940	Ring finger protein, putative
1	Cla97C01G017950	Homeobox associated leucine zipper protein
1	Cla97C01G017960	LMBR1 domain-containing protein 2 homolog A
1	Cla97C01G017970	Protein kinase 1
1	Cla97C01G017980	tRNA (Cytosine(34)-C(5))-methyltransferase
1	Cla97C01G017990	RAS 5
1	Cla97C01G018000	Polyadenylate-binding 2
1	Cla97C01G018010	Phospho-2-dehydro-3-deoxyheptonate aldolase
1	Cla97C01G018020	Unknown protein
1	Cla97C01G018030	Unknown protein
1	Cla97C01G018040	Transmembrane protein, putative
1	Cla97C01G018050	Unknown protein
1	Cla97C01G018060	EPIDERMAL PATTERNING FACTOR-like protein 1
1	Cla97C01G018070	Unknown protein
1	Cla97C01G018080	Haloacid dehalogenase-like hydrolase domain-containing protein
1	Cla97C01G018090	Glycosyltransferase
1	Cla97C01G018100	Alpha/beta-hydrolase superfamily protein
1	Cla97C01G018110	protein SENSITIVE TO PROTON RHIZOTOXICITY 1-like isoform X1
1	Cla97C01G018120	protein SENSITIVE TO PROTON RHIZOTOXICITY 1-like
1	Cla97C01G018130	Unknown protein
1	Cla97C01G018140	MYB-related transcription factor
1	Cla97C01G018150	Unknown protein
1	Cla97C01G018160	MYB transcription factor
1	Cla97C01G018170	Mitochondrial carrier protein
1	Cla97C01G018180	Ras-related protein
1	Cla97C01G018190	CMP-sialic acid transporter 5
1	Cla97C01G018200	Asparagine synthetase family protein 2
1	Cla97C01G018210	Unknown protein
1	Cla97C01G018220	Alpha-ketoglutarate-dependent dioxygenase alkB-like protein 2
1	Cla97C01G018230	C2 domain protein
1	Cla97C01G018240	C2 domain protein
1	Cla97C01G018250	Xyloglucan galactosyltransferase KATAMARI1-like protein
1	Cla97C01G018260	Tetratricopeptide repeat 1
1	Cla97C01G018270	Unknown protein
1	Cla97C01G018280	serine-rich adhesin for platelets-like isoform X2
1	Cla97C01G018290	Unknown protein
1	Cla97C01G018300	Major facilitator superfamily transporter
1	Cla97C01G018310	BZIP transcription factor, putative (DUF1664)
1	Cla97C01G018320	VQ motif-containing protein
1	Cla97C01G018330	protein SCO1 homolog 2, mitochondrial
1	Cla97C01G018340	PLAT domain-containing protein
1	Cla97C01G018350	Unknown protein
1	Cla97C01G018360	Trehalose 6-phosphate phosphatase
1	Cla97C01G018370	Ethylene-responsive transcription factor 5
1	Cla97C01G018380	DNA-directed RNA polymerase subunit beta
1	Cla97C01G018390	type I inositol polyphosphate 5-phosphatase 5-like
1	Cla97C01G018400	Phosphoglycerate mutase 1
1	Cla97C01G018410	Protein of unknown function (DUF581)
1	Cla97C01G018420	inositol-3-phosphate synthase
1	Cla97C01G018430	protein NEN4 isoform X3
1	Cla97C01G018440	trafficking protein particle complex subunit 12
1	Cla97C01G018450	Beta-1,3-N-acetylglucosaminyltransferase family protein
1	Cla97C01G018460	L-ascorbate oxidase
1	Cla97C01G018470	Peptidylprolyl isomerase
1	Cla97C01G018480	heavy metal-associated isoprenylated plant protein 20
1	Cla97C01G018490	Aspartyl protease family protein
1	Cla97C01G018500	U-box domain-containing 4-like protein
1	Cla97C01G018510	Dehydrogenase/reductase SDR family protein 7-like protein
1	Cla97C01G018520	Unknown protein
1	Cla97C01G018530	RING/U-box superfamily protein, putative
1	Cla97C01G018540	BnaAnng04700D protein
1	Cla97C01G018550	Zinc finger family protein
1	Cla97C01G018560	prostatic spermine-binding protein isoform X1
1	Cla97C01G018570	gamma-glutamyltranspeptidase 1-like
1	Cla97C01G018580	Unknown protein
1	Cla97C01G018590	Unknown protein
1	Cla97C01G018600	Translation initiation factor IF-2, putative isoform 1
1	Cla97C01G018610	Pentatricopeptide repeat-containing protein, putative
1	Cla97C01G018620	Reticulon-like protein
1	Cla97C01G018630	Cytochrome P450 family protein
1	Cla97C01G018640	Cytochrome P450 family protein
1	Cla97C01G018650	Cytochrome P450 family protein
1	Cla97C01G018660	protein CPR-5-like
1	Cla97C01G018670	ATP/GTP binding protein
1	Cla97C01G018680	BES1/BZR1 homolog protein 2
1	Cla97C01G018690	Unknown protein
1	Cla97C01G018700	Glycosyltransferase
1	Cla97C01G018710	Glycerophosphodiester phosphodiesterase GDPDL3
1	Cla97C01G018720	X-Pro aminopeptidase
1	Cla97C01G018730	Unknown protein
1	Cla97C01G018740	Quinone reductase family protein
1	Cla97C01G018750	Homeobox-leucine zipper family protein
1	Cla97C01G018760	Protein kinase
1	Cla97C01G018770	Transcription factor
1	Cla97C01G018780	HVA22-like protein
1	Cla97C01G018790	protein indeterminate-domain 2-like
1	Cla97C01G018800	Vicilin-like seed storage protein
1	Cla97C01G018810	Sugar transporter, putative
1	Cla97C01G018820	60S ribosomal export protein NMD3
1	Cla97C01G018830	Protein of unknown function (DUF620)
1	Cla97C01G018840	Sugar transporter, putative (DUF1195)
1	Cla97C01G018850	Transcription initiation factor IIB
1	Cla97C01G018860	Anti-Muellerian hormone type-2 receptor
1	Cla97C01G018870	U1 small nuclear ribonucleoprotein 70 kDa
1	Cla97C01G018880	Unknown protein
1	Cla97C01G018890	Scarecrow-like transcription factor 7 family protein
1	Cla97C01G018900	Late embryogenesis abundant protein
1	Cla97C01G018910	random slug protein 5-like
1	Cla97C01G018920	protein N-lysine methyltransferase METTL21A
1	Cla97C01G018930	ADP-ribosylation factor-like protein 2
1	Cla97C01G018940	pyridine nucleotide-disulfide oxidoreductase domain-containing protein 2-like
1	Cla97C01G018950	Ribosomal protein L6 family protein
1	Cla97C01G018960	ADP-ribosylation factor-like protein 2
1	Cla97C01G018970	Unknown protein
1	Cla97C01G018980	Unknown protein
1	Cla97C01G018990	GATA transcription factor 18
1	Cla97C01G019000	DNA-3-methyladenine glycosylase 1
1	Cla97C01G019010	zinc-finger homeodomain protein 2
1	Cla97C01G019020	Unknown protein
1	Cla97C01G019030	ATPase family AAA domain-containing protein 3
1	Cla97C01G019040	Tubby-like F-box protein
1	Cla97C01G019050	Pentatricopeptide repeat
1	Cla97C01G019060	syntaxin-112
1	Cla97C01G019070	Replication factor C subunit 3
1	Cla97C01G019080	Soluble inorganic pyrophosphatase
1	Cla97C01G019090	auxilin-like protein 1
1	Cla97C01G019100	protein Shroom-like
1	Cla97C01G019110	Plant/F18B3-190 protein, putative
1	Cla97C01G019120	Mannan endo-1,4-beta-mannosidase 7
1	Cla97C01G019130	Pentatricopeptide repeat-containing family protein
1	Cla97C01G019140	lipid phosphate phosphatase epsilon 1, chloroplastic-like
1	Cla97C01G019150	tRNA--methyltransferase non-catalytic subunit trm6MTase subunit trm6, putative
1	Cla97C01G019160	Salicylate O-methyltransferase
1	Cla97C01G019170	Salicylic acid carboxyl methyltransferase
1	Cla97C01G019180	N-methyltransferase
1	Cla97C01G019190	Salicylate O-methyltransferase
1	Cla97C01G019200	Salicylate O-methyltransferase
1	Cla97C01G019210	Heavy-metal-associated domain-containing family protein
1	Cla97C01G019220	TIM-barrel signal transduction protein isoform 2
1	Cla97C01G019230	Cytochrome P450 family protein
1	Cla97C01G019240	Aaa-atpase
1	Cla97C01G019250	Aaa-atpase
1	Cla97C01G019260	Aaa-atpase
1	Cla97C01G019270	Aaa-atpase
1	Cla97C01G019280	Aaa-atpase
1	Cla97C01G019290	Aaa-atpase
1	Cla97C01G019300	Thioredoxin domain-containing protein, putative
1	Cla97C01G019310	Phosphatidylinositol transfer-like protein II
1	Cla97C01G019320	Transcription factor protein
1	Cla97C01G019330	bZIP transcription factor 53-like
1	Cla97C01G019340	Ubiquitin-conjugating enzyme E2-binding protein
1	Cla97C01G019350	AT4G36440-like protein
1	Cla97C01G019360	Peroxidase
1	Cla97C01G019370	50S ribosomal protein L7/L12
1	Cla97C01G019380	Mitochondrial folate transporter/carrier
1	Cla97C01G019390	Unknown protein
1	Cla97C01G019400	Cytochrome P450
1	Cla97C01G019410	rRNA adenine N(6)-methyltransferase
1	Cla97C01G019420	Unknown protein
1	Cla97C01G019430	Beta-galactosidase
1	Cla97C01G019440	Thioredoxin
1	Cla97C01G019450	Purple acid phosphatase
1	Cla97C01G019460	FG-GAP repeat-containing protein
1	Cla97C01G019470	protein SHI RELATED SEQUENCE 1
1	Cla97C01G019480	GATA transcription factor
1	Cla97C01G019490	zinc finger CCCH domain-containing protein 6-like
1	Cla97C01G019500	Cytochrome P450
1	Cla97C01G019510	UPF0183 protein family
1	Cla97C01G019520	Zinc finger, B-box
1	Cla97C01G019530	Unknown protein
1	Cla97C01G019540	Receptor-like protein kinase
1	Cla97C01G019550	NAC domain-containing protein 37-like
1	Cla97C01G019560	Histone H1
1	Cla97C01G019570	zinc finger CCCH domain-containing protein 6-like
1	Cla97C01G019580	peptide methionine sulfoxide reductase A5
1	Cla97C01G019590	Ribosomal protein L2
1	Cla97C01G019600	Auxin-responsive family protein
1	Cla97C01G019610	Unknown protein
1	Cla97C01G019620	transcription initiation factor TFIID subunit 14b isoform X3
1	Cla97C01G019630	Pentatricopeptide repeat-containing protein, putative
1	Cla97C01G019640	Unknown protein
1	Cla97C01G019650	2OG-Fe(II) oxygenase family oxidoreductase
1	Cla97C01G019660	WUSCHEL-related homeobox
1	Cla97C01G019670	Unknown protein
1	Cla97C01G019680	WD repeat-containing protein 82-B
1	Cla97C01G019690	Transducin/WD40 repeat-like superfamily protein
1	Cla97C01G019700	Web family protein
1	Cla97C01G019710	transformation/transcription domain-associated protein-like
1	Cla97C01G019720	protein kinase family protein
1	Cla97C01G019730	Transcription factor
1	Cla97C01G019740	DNA-(apurinic or apyrimidinic site) lyase
1	Cla97C01G019750	RING-H2 finger protein 2B
1	Cla97C01G019760	Chaperone protein dnaJ 11
1	Cla97C01G019770	Armadillo repeat protein 1
1	Cla97C01G019780	Receptor-like protein kinase
1	Cla97C01G019790	thaumatin-like protein 1b
1	Cla97C01G019800	thaumatin-like protein 1
1	Cla97C01G019810	Unknown protein
1	Cla97C01G019820	calmodulin-lysine N-methyltransferase
1	Cla97C01G019830	oligopeptide transporter 7-like
1	Cla97C01G019840	26S proteasome non-ATPase regulatory subunit 4 homolog
1	Cla97C01G019850	Alpha-mannosidase
1	Cla97C01G019860	Proteasome subunit alpha type
1	Cla97C01G019870	Receptor-like protein 12
1	Cla97C01G019880	Protein SULFUR DEFICIENCY-INDUCED 1
1	Cla97C01G019890	L-ascorbate peroxidase 3
1	Cla97C01G019900	Protein of unknown function (DUF630 and DUF632)
1	Cla97C01G019910	cell cycle checkpoint protein RAD17
1	Cla97C01G019920	heavy metal-associated isoprenylated plant protein 27
1	Cla97C01G019930	GDSL esterase/lipase
1	Cla97C01G019940	protein MID1-COMPLEMENTING ACTIVITY 1-like
1	Cla97C01G019950	Pentatricopeptide repeat-containing family protein
1	Cla97C01G019960	Protein preY, mitochondrial
1	Cla97C01G019970	RING finger protein 44-like
1	Cla97C01G019980	RNA-binding protein Lupus La
1	Cla97C01G019990	methyltransferase-like protein 23 isoform X3
1	Cla97C01G020000	Peroxidase
1	Cla97C01G020010	aspartyl protease family protein 1-like
1	Cla97C01G020020	aspartyl protease family protein 1-like
1	Cla97C01G020030	Aspartyl protease family protein
1	Cla97C01G020040	Aspartic proteinase-like protein 1
1	Cla97C01G020050	CSC1-like protein
1	Cla97C01G020060	Phosphatase 2C family protein
1	Cla97C01G020070	Receptor-like kinase, putative
1	Cla97C01G020080	Aconitate hydratase
1	Cla97C01G020090	Unknown protein
1	Cla97C01G020100	Prolyl 4-hydroxylase alpha-like protein
1	Cla97C01G020110	Unknown protein
1	Cla97C01G020120	Phospholipase D
1	Cla97C01G020130	serine/arginine-rich splicing factor SR45a
1	Cla97C01G020140	Ankyrin repeat domain-containing protein
1	Cla97C01G020150	Ammonium transporter
1	Cla97C01G020160	Rhodanese domain-containing protein
1	Cla97C01G020170	thiol-disulfide oxidoreductase LTO1
1	Cla97C01G020180	UPF0548 protein
1	Cla97C01G020190	F-box protein SKIP23-like
1	Cla97C01G020200	F-box protein SKIP23
1	Cla97C01G020210	S-acyltransferase
1	Cla97C01G020220	Regulator of Vps4 activity in the MVB pathway protein
1	Cla97C01G020230	DUF241 domain protein
1	Cla97C01G020240	DUF241 domain protein
1	Cla97C01G020250	DUF241 domain protein
1	Cla97C01G020260	Pentatricopeptide repeat
1	Cla97C01G020270	Family 19 chitinase
1	Cla97C01G020280	Family 19 chitinase
1	Cla97C01G020290	Chitinase
1	Cla97C01G020300	Chitinase
1	Cla97C01G020310	Chitinase
1	Cla97C01G020320	Family 19 chitinase
1	Cla97C01G020330	Chitinase
1	Cla97C01G020340	Chitinase
1	Cla97C01G020350	CoA ligase
1	Cla97C01G020360	Isocitrate dehydrogenase [NAD] subunit, mitochondrial
1	Cla97C01G020370	serine acetyltransferase 2
1	Cla97C01G020380	Cyclin B, putative
1	Cla97C01G020390	Zinc finger family protein
1	Cla97C01G020400	F-box family protein with a domain of unknown function (DUF295)
1	Cla97C01G020410	Unknown protein
1	Cla97C01G020420	serine/threonine-protein kinase/endoribonuclease IRE1a-like
1	Cla97C01G020430	B-like cyclin family protein
1	Cla97C01G020440	Kinase family protein
1	Cla97C01G020450	heterogeneous nuclear ribonucleoprotein H2 isoform X1
1	Cla97C01G020460	RWP-RK domain-containing family protein
1	Cla97C01G020470	Phosphoinositide phosphatase family protein
1	Cla97C01G020480	Glutamate receptor
1	Cla97C01G020490	Kinase, putative
1	Cla97C01G020500	Glycine--tRNA ligase 1
1	Cla97C01G020510	MLO-like protein
1	Cla97C01G020520	monosaccharide-sensing protein 2
1	Cla97C01G020530	plant intracellular Ras-group-related LRR protein 4-like
1	Cla97C01G020540	Trafficking protein particle complex subunit-like protein
1	Cla97C01G020550	Thioredoxin reductase
1	Cla97C01G020560	tRNA uridine 5-carboxymethylaminomethyl modification enzyme MnmG
1	Cla97C01G020570	Unknown protein
1	Cla97C01G020580	Phosphoglycerate mutase family protein
1	Cla97C01G020590	Alpha/beta-Hydrolases superfamily protein
1	Cla97C01G020600	Myb family transcription factor family protein
1	Cla97C01G020610	Myb family transcription factor APL
1	Cla97C01G020620	Zinc finger, C3HC4 type (RING finger) protein
1	Cla97C01G020630	Hexosyltransferase
1	Cla97C01G020640	Unknown protein
1	Cla97C01G020650	Ras-related protein
1	Cla97C01G020660	ATP-dependent 6-phosphofructokinase
1	Cla97C01G020670	E3 ubiquitin-protein ligase RGLG2-like
1	Cla97C01G020680	DUF2431 domain-containing protein
1	Cla97C01G020690	DNA-directed RNA polymerase II subunit 4-like
1	Cla97C01G020700	calcineurin B-like protein 3
1	Cla97C01G020710	BTB/POZ domain-containing protein
1	Cla97C01G020720	Unknown protein
1	Cla97C01G020730	Phosphoglycolate phosphatase
1	Cla97C01G020740	Pentatricopeptide repeat-containing protein, putative
1	Cla97C01G020750	D6 protein kinase like 2
1	Cla97C01G020760	U-box domain-containing protein 35
1	Cla97C01G020770	phosphatidylinositol/phosphatidylcholine transfer protein SFH2-like
1	Cla97C01G020780	Alpha-ketoglutarate-dependent dioxygenase alkB-3-like protein
1	Cla97C01G020790	protein C2-DOMAIN ABA-RELATED 11-like
1	Cla97C01G020800	Cytochrome P450
1	Cla97C01G020810	nudix hydrolase 2-like
1	Cla97C01G020820	SNF1-related protein kinase regulatory subunit beta-2-like
1	Cla97C01G020830	heavy metal-associated isoprenylated plant protein 3-like
1	Cla97C01G020840	pollen-specific leucine-rich repeat extensin-like protein 1 isoform X1
1	Cla97C01G020850	Unknown protein
1	Cla97C01G020860	microtubule-associated protein 70-5
1	Cla97C01G020870	FAR1-related sequence 10
1	Cla97C01G020880	Unknown protein
1	Cla97C01G020890	Cytoplasmic tRNA 2-thiolation protein 1
1	Cla97C01G020900	Unknown protein
1	Cla97C01G020910	protein TAPETUM DETERMINANT 1-like
1	Cla97C01G020920	Peroxiredoxin Q, chloroplastic
1	Cla97C01G020930	Polyprotein
1	Cla97C01G020940	Unknown protein
1	Cla97C01G020950	Scarecrow-like transcription factor PAT1
1	Cla97C01G020960	Unknown protein
1	Cla97C01G020970	Pentatricopeptide repeat
1	Cla97C01G020980	inositol transporter 4
1	Cla97C01G020990	RING-type E3 ubiquitin transferase
1	Cla97C01G021000	Unknown protein
1	Cla97C01G021010	Inositol-1-monophosphatase
1	Cla97C01G021020	E3 ubiquitin-protein ligase
1	Cla97C01G021030	fibrous sheath CABYR-binding protein-like
1	Cla97C01G021040	Sulfate adenylyltransferase subunit 2
1	Cla97C01G021050	Rho GDP-dissociation inhibitor 1
1	Cla97C01G021060	fumarylacetoacetase
1	Cla97C01G021070	Unknown protein
1	Cla97C01G021080	Phosphatidate cytidylyltransferase
1	Cla97C01G021090	alkaline ceramidase 3
1	Cla97C01G021100	Protein of unknown function (DUF506)
1	Cla97C01G021110	ralf-like 28
1	Cla97C01G021120	Acyl-protein thioesterase 1
1	Cla97C01G021130	Protein F12F1.11-, putative
1	Cla97C01G021140	Protein kinase
1	Cla97C01G021150	Unknown protein
1	Cla97C01G021160	Unknown protein
1	Cla97C01G021170	Ubiquitin-specific protease family C19 protein
1	Cla97C01G021180	1-aminocyclopropane-1-carboxylate oxidase 3
1	Cla97C01G021190	RING/U-box superfamily protein
1	Cla97C01G021200	Unknown protein
1	Cla97C01G021210	plastid-lipid-associated protein, chloroplastic-like
1	Cla97C01G021220	Transcription repressor
1	Cla97C01G021230	Pyrophosphate--fructose 6-phosphate 1-phosphotransferase subunit beta
1	Cla97C01G021240	Serine/arginine repetitive matrix protein 2, putative
1	Cla97C01G021250	ATPase
1	Cla97C01G021260	Unknown protein
1	Cla97C01G021270	Unknown protein
1	Cla97C01G021280	Unknown protein
1	Cla97C01G021290	Homeobox protein knotted-1, putative
1	Cla97C01G021300	50S ribosomal protein L4
1	Cla97C01G021310	Chaperonin-like RbcX protein
1	Cla97C01G021320	Leucine--tRNA ligase
1	Cla97C01G021330	Core-2/I-branching beta-1,6-N-acetylglucosaminyltransferase family protein
1	Cla97C01G021340	Pyridoxal phosphate homeostasis protein
1	Cla97C01G021350	Cytochrome b561 and DOMON domain-containing protein
1	Cla97C01G021360	Pectate lyase
1	Cla97C01G021370	Wall-associated receptor kinase 3-like protein
1	Cla97C01G021380	Unknown protein
1	Cla97C01G021390	WRKY transcription factor 2-like protein
1	Cla97C01G021400	Aspartic proteinase
1	Cla97C01G021410	Aspartic proteinase
1	Cla97C01G021420	Aspartic proteinase
1	Cla97C01G021430	B-cell receptor-associated 31-like
1	Cla97C01G021440	peroxisomal membrane protein PMP22
1	Cla97C01G021450	F-box plant-like protein, putative
1	Cla97C01G021460	F-box plant-like protein, putative
1	Cla97C01G021470	Orotidine 5'-phosphate decarboxylase
1	Cla97C01G021480	U3 small nucleolar RNA-associated protein 6 homolog
1	Cla97C01G021490	MYB-like transcription factor family protein
1	Cla97C01G021500	Rhamnogalacturonate lyase
1	Cla97C01G021510	5'-adenylylsulfate reductase 1
1	Cla97C01G021520	Lactoylglutathione lyase
1	Cla97C01G021530	Lactoylglutathione lyase
1	Cla97C01G021540	Arogenate dehydratase
1	Cla97C01G021550	Unknown protein
1	Cla97C01G021560	Ankyrin repeat
1	Cla97C01G021570	Ankyrin repeat protein, putative
1	Cla97C01G021580	Autophagy-related protein
1	Cla97C01G021590	Hexosyltransferase
1	Cla97C01G021600	Senescence regulator
1	Cla97C01G021610	ATP synthase gamma-subunit
1	Cla97C01G021620	Unknown protein
1	Cla97C01G021630	tRNA wybutosine-synthesizing protein 2/3/4
1	Cla97C01G021640	calcium-dependent protein kinase 2-like
1	Cla97C01G021650	Senescence regulator
1	Cla97C01G021660	Unknown protein
1	Cla97C01G021670	Myosin heavy chain-related
1	Cla97C01G021680	DUF4228 domain protein
1	Cla97C01G021690	At1g11655
1	Cla97C01G021700	Unknown protein
1	Cla97C01G021710	Derlin
1	Cla97C01G021720	Cdp-diacylglycerol--glycerol-3-phosphate 3-phosphatidyltransferase, putative
1	Cla97C01G021730	Unknown protein
1	Cla97C01G021740	Adenosine deaminase-like protein
1	Cla97C01G021750	Cytochrome P450 family protein
1	Cla97C01G021760	glucose-6-phosphate/phosphate translocator 2, chloroplastic
1	Cla97C01G021770	Homeobox leucine zipper protein
1	Cla97C01G021780	CRIB domain
1	Cla97C01G021790	Pectinesterase
1	Cla97C01G021800	Magnesium transporter protein 1
1	Cla97C01G021810	cysteine-rich PDZ-binding protein
1	Cla97C01G021820	polyubiquitin-like
1	Cla97C01G021830	Unknown protein
1	Cla97C01G021840	Ubiquitin family protein
1	Cla97C01G021850	Tyrosyl-DNA phosphodiesterase 1
1	Cla97C01G021860	Transmembrane protein, putative
1	Cla97C01G021870	F-box protein
1	Cla97C01G021880	Unknown protein
1	Cla97C01G021890	Sulfhydryl oxidase
1	Cla97C01G021900	UDP-3-O-glucosamine N-acyltransferase
1	Cla97C01G021910	Receptor-like protein kinase
1	Cla97C01G021920	Unknown protein
1	Cla97C01G021930	Receptor-like protein kinase
1	Cla97C01G021940	Cysteine-rich receptor-kinase-like protein
1	Cla97C01G021950	cysteine-rich receptor-like protein kinase 10
1	Cla97C01G021960	Unknown protein
1	Cla97C01G021970	Unknown protein
1	Cla97C01G021980	Receptor-like protein kinase
1	Cla97C01G021990	Unknown protein
1	Cla97C01G022000	Receptor-like kinase
1	Cla97C01G022010	Receptor-like protein kinase
1	Cla97C01G022020	Receptor-like kinase
1	Cla97C01G022030	Cysteine-rich receptor-like protein kinase 26
1	Cla97C01G022040	Receptor-like protein kinase
1	Cla97C01G022050	Receptor-like kinase
1	Cla97C01G022060	Unknown protein
1	Cla97C01G022070	Receptor kinase 2
1	Cla97C01G022080	receptor kinase 1
1	Cla97C01G022090	BnaC06g24790D protein
1	Cla97C01G022100	Unknown protein
1	Cla97C01G022110	Receptor-like kinase
1	Cla97C01G022120	Unknown protein
1	Cla97C01G022130	Receptor-like protein kinase
1	Cla97C01G022140	cysteine-rich receptor-like protein kinase 29
1	Cla97C01G022150	DNA-binding storekeeper protein-related transcriptional regulator, putative
1	Cla97C01G022160	Protein of unknown function (DUF1218)
1	Cla97C01G022170	Unknown protein
1	Cla97C01G022180	Zinc finger, C2H2
1	Cla97C01G022190	FYVE zinc finger protein
1	Cla97C01G022200	Pentatricopeptide repeat-containing protein, putative
1	Cla97C01G022210	Transcription factor, putative
1	Cla97C01G022220	Quinone reductase family protein
1	Cla97C01G022230	RING-type E3 ubiquitin transferase
1	Cla97C01G022240	Receptor kinase 3
1	Cla97C01G022250	Zinc finger, B-box
1	Cla97C01G022260	Plant cadmium resistance 8-like protein
1	Cla97C01G022270	Unknown protein
1	Cla97C01G022280	Octicosapeptide/Phox/Bem1p
1	Cla97C01G022290	equilibrative nucleotide transporter 3-like
1	Cla97C01G022300	lysine-specific demethylase JMJ25-like isoform X1
1	Cla97C01G022310	Protein kinase-like
1	Cla97C01G022320	MYB transcription factor
1	Cla97C01G022330	PAP-specific phosphatase HAL2-like
1	Cla97C01G022340	PAP-specific phosphatase HAL2-like
1	Cla97C01G022350	Wound-responsive family protein
1	Cla97C01G022360	At4g21445p-like protein
1	Cla97C01G022370	vesicle-associated protein 4-2
1	Cla97C01G022380	Unknown protein
1	Cla97C01G022390	Sugar transporter, putative
1	Cla97C01G022400	TRANSPORT INHIBITOR RESPONSE 1 protein, putative
1	Cla97C01G022410	Transmembrane protein, putative
1	Cla97C01G022420	F-box family protein, putative
1	Cla97C01G022430	Secretory carrier-associated membrane protein
1	Cla97C01G022440	Glycine-rich protein
1	Cla97C01G022450	Transmembrane protein, putative
1	Cla97C01G022460	Transmembrane protein, putative
1	Cla97C01G022470	internal alternative NAD(P)H-ubiquinone oxidoreductase A1, mitochondrial-like
1	Cla97C01G022480	Vacuolar protein sorting-associated protein 28 homolog
1	Cla97C01G022490	sphingosine kinase 1
1	Cla97C01G022500	Unknown protein
1	Cla97C01G022510	Unknown protein
1	Cla97C01G022520	B3 domain-containing protein family
1	Cla97C01G022530	Unknown protein
1	Cla97C01G022540	B3 domain-containing transcription factor VAL3
1	Cla97C01G022550	Unknown protein
1	Cla97C01G022560	anaphase-promoting complex subunit 4
1	Cla97C01G022570	Unknown protein
1	Cla97C01G022580	Unknown protein
1	Cla97C01G022590	Unknown protein
1	Cla97C01G022600	receptor-like protein kinase 4
1	Cla97C01G022610	serine/arginine repetitive matrix protein 1-like
1	Cla97C01G022620	Unknown protein
1	Cla97C01G022630	Glucose-fructose oxidoreductase domain-containing protein 2, putative
1	Cla97C01G022640	SNF2 domain-containing protein / helicase domain-containing protein
1	Cla97C01G022650	Dof zinc finger protein
1	Cla97C01G022660	Unknown protein
1	Cla97C01G022670	Sugar transporter, putative
1	Cla97C01G022680	Epoxide hydrolase 2
1	Cla97C01G022690	Epoxide hydrolase 2
1	Cla97C01G022700	Coatomer subunit delta
1	Cla97C01G022710	RNA polymerase II C-terminal domain phosphatase-like 1
1	Cla97C01G022720	Clathrin light chain
1	Cla97C01G022730	stem-specific protein TSJT1-like
1	Cla97C01G022740	CBS domain-containing protein CBSX5-like
1	Cla97C01G022750	Tetratricopeptide-like helical
1	Cla97C01G022760	RING finger protein 141
1	Cla97C01G022770	sphingolipid delta(4)-desaturase DES1-like
1	Cla97C01G022780	RNA polymerase II transcription factor B subunit 2
1	Cla97C01G022790	Defensin-like protein 165 isoform 1
1	Cla97C01G022800	Unknown protein
1	Cla97C01G022810	SMR domain-containing protein isoform X1
1	Cla97C01G022820	Monothiol glutaredoxin
1	Cla97C01G022830	heat stress transcription factor B-2a-like
1	Cla97C01G022840	E3 ubiquitin-protein ligase RMA1H1-like
1	Cla97C01G022850	Unknown protein
1	Cla97C01G022860	DNA-directed RNA polymerase subunit beta
1	Cla97C01G022870	Ubiquitin-conjugating enzyme, E2
1	Cla97C01G022880	Unknown protein
1	Cla97C01G022890	Pentatricopeptide repeat-containing family protein
1	Cla97C01G022900	Transmembrane protein, putative
1	Cla97C01G022910	Protein kinase (PK)
1	Cla97C01G022920	Pollen Ole e 1 allergen/extensin
1	Cla97C01G022930	Unknown protein
1	Cla97C01G022940	VQ motif-containing protein 4-like
1	Cla97C01G022950	30S ribosomal protein S5, chloroplastic
1	Cla97C01G022960	B3 domain transcription factor
1	Cla97C01G022970	Dof zinc finger protein
1	Cla97C01G022980	Dof zinc finger protein
1	Cla97C01G022990	squamosa promoter-binding protein 1
1	Cla97C01G023000	glyoxysomal processing protease, glyoxysomal
1	Cla97C01G023010	Zinc transporter 7 family protein
1	Cla97C01G023020	RING zinc finger protein
1	Cla97C01G023030	Dormancy-associated protein/auxin-repressed protein
1	Cla97C01G023040	zinc finger CCCH domain-containing protein 36 isoform X1
1	Cla97C01G023050	Unknown protein
1	Cla97C01G023060	ethylene-responsive transcription factor 4-like
1	Cla97C01G023070	Unknown protein
1	Cla97C01G023080	Pentatricopeptide repeat-containing protein, putative
1	Cla97C01G023090	Dehydration-induced 19
1	Cla97C01G023100	protein NUCLEAR FUSION DEFECTIVE 6, chloroplastic/mitochondrial-like isoform X1
1	Cla97C01G023110	ATP synthase subunit epsilon
1	Cla97C01G023120	Homeobox domain-containing protein/DDT domain-containing protein
1	Cla97C01G023130	Triose phosphate/phosphate translocator, chloroplastic
1	Cla97C01G023140	DUF679 domain-containing protein
1	Cla97C01G023150	Receptor-like protein kinase 5
1	Cla97C01G023160	Receptor-like kinase
1	Cla97C01G023170	NAC domain-containing protein 21/22
1	Cla97C01G023180	guanylate-binding protein 2
1	Cla97C01G023190	MLO-like protein
1	Cla97C01G023200	Auxin response factor
1	Cla97C01G023210	Unknown protein
1	Cla97C01G023220	Optic atrophy 3 protein (OPA3)
1	Cla97C01G023230	transcription factor VOZ1
1	Cla97C01G023240	Deneddylase ORF24
1	Cla97C01G023250	28 kDa heat- and acid-stable phosphoprotein
1	Cla97C01G023260	Casein kinase substrate, phosphoprotein PP28
1	Cla97C01G023270	Unknown protein
1	Cla97C01G023280	WUSCHEL-related homeobox 9
1	Cla97C01G023290	Rac-like GTP-binding protein 7
1	Cla97C01G023300	Ethylene-responsive transcription factor, putative
1	Cla97C01G023310	Ethylene-responsive transcription factor, putative
1	Cla97C01G023320	Unknown protein
1	Cla97C01G023330	GDSL esterase/lipase
1	Cla97C01G023340	GDSL esterase/lipase family
1	Cla97C01G023350	GDSL esterase/lipase family
1	Cla97C01G023360	GDSL esterase/lipase
1	Cla97C01G023370	ATP synthase mitochondrial F1 complex assembly factor 1
1	Cla97C01G023380	apoptosis inhibitor 5
1	Cla97C01G023390	Ring finger protein, putative
1	Cla97C01G023400	Unknown protein
1	Cla97C01G023410	protein IQ-DOMAIN 1
1	Cla97C01G023420	nudix hydrolase 15, mitochondrial-like
1	Cla97C01G023430	Mg-protoporphyrin IX chelatase
1	Cla97C01G023440	Transferase family protein
1	Cla97C01G023450	BnaA03g58330D protein
1	Cla97C01G023460	Unknown protein
1	Cla97C01G023470	GDSL esterase/lipase
1	Cla97C01G023480	Pyruvate decarboxylase
1	Cla97C01G023490	GDSL esterase/lipase family
1	Cla97C01G023500	Unknown protein
1	Cla97C01G023510	Pentatricopeptide repeat
1	Cla97C01G023520	GDSL esterase/lipase
1	Cla97C01G023530	GDSL esterase/lipase
1	Cla97C01G023540	GDSL esterase/lipase family
1	Cla97C01G023550	GDSL esterase/lipase
1	Cla97C01G023560	Integral membrane protein TmpA
1	Cla97C01G023570	Phospholipase A1
1	Cla97C01G023580	protein CHUP1, chloroplastic
1	Cla97C01G023590	3R-hydroxymyristoyl-dehydratase-hydroxymyristoyl ACP dehydrase isoform 1
1	Cla97C01G023600	protein trichome birefringence-like 38
1	Cla97C01G023610	50S ribosomal protein L34, chloroplastic
1	Cla97C01G023620	Unknown protein
1	Cla97C01G023630	RING-type E3 ubiquitin transferase
1	Cla97C01G023640	ubiquitin-like modifier-activating enzyme atg7
1	Cla97C01G023650	Pollen-specific protein-like
1	Cla97C01G023660	Pollen-specific protein-like
1	Cla97C01G023670	Dof zinc finger protein
1	Cla97C01G023680	protein LIGHT-DEPENDENT SHORT HYPOCOTYLS 10-like
1	Cla97C01G023690	Trihelix transcription factor
1	Cla97C01G023700	DUF4228 domain-containing protein
1	Cla97C01G023710	Unknown protein
1	Cla97C01G023720	WD40 repeat
1	Cla97C01G023730	Unknown protein
1	Cla97C01G023740	Myb family transcription factor family protein
1	Cla97C01G023750	transcription factor-related
1	Cla97C01G023760	serine/threonine protein kinase 1
1	Cla97C01G023770	Kinase family protein
1	Cla97C01G023780	protein kinase 2B
1	Cla97C01G023790	RING/FYVE/PHD zinc finger superfamily protein, putative
1	Cla97C01G023800	60S ribosomal protein L11-1-like
1	Cla97C01G023810	Leucine-rich repeat receptor-like protein kinase family
1	Cla97C01G023820	DUF1685 family protein
1	Cla97C01G023830	Transcription factor SCREAM2
1	Cla97C01G023840	Ras-related protein, expressed
1	Cla97C01G023850	Trehalose-6-phosphate synthase
1	Cla97C01G023860	IRK-interacting protein
1	Cla97C01G023870	Unknown protein
1	Cla97C01G023880	ER lumen protein-retaining receptor
1	Cla97C01G023890	protein STICHEL-like 3
1	Cla97C01G023900	transcription repressor OFP5
1	Cla97C01G023910	heat stress transcription factor A-4c-like
1	Cla97C01G023920	CTD small phosphatase-like protein
1	Cla97C01G023930	Pentatricopeptide repeat
1	Cla97C01G023940	Aquaporin
1	Cla97C01G023950	seipin-2
1	Cla97C01G023960	MACPF domain-containing protein
1	Cla97C01G023970	protein NRT1/ PTR FAMILY 4.5-like
1	Cla97C01G023980	oil body-associated protein 2C
1	Cla97C01G023990	RNA ligase/cyclic nucleotide phosphodiesterase
1	Cla97C01G024000	Unknown protein
1	Cla97C01G024010	Protein kinase, putative
1	Cla97C01G024020	MADS box transcription factor AGAMOUS
1	Cla97C01G024030	GDSL esterase/lipase family
1	Cla97C01G024040	Subtilisin-like protease
1	Cla97C01G024050	Protein of unknown function, DUF584
1	Cla97C01G024060	Unknown protein
1	Cla97C01G024070	Transcription factor GTE12
1	Cla97C01G024080	2-oxoglutarate (2OG) and Fe(II)-dependent oxygenase superfamily protein
1	Cla97C01G024090	Unknown protein
1	Cla97C01G024100	2-oxoglutarate (2OG) and Fe(II)-dependent oxygenase superfamily protein
1	Cla97C01G024110	2-oxoglutarate (2OG) and Fe(II)-dependent oxygenase superfamily protein
1	Cla97C01G024120	ABC transporter B family member 9
1	Cla97C01G024130	Serine/threonine-protein kinase PLK4
1	Cla97C01G024140	AWPM-19-like membrane family protein
1	Cla97C01G024150	Pentatricopeptide repeat
1	Cla97C01G024160	Unknown protein
1	Cla97C01G024170	Unknown protein
1	Cla97C01G024180	Unknown protein
1	Cla97C01G024190	Unknown protein
1	Cla97C01G024200	60S ribosomal protein L32-1-like
1	Cla97C01G024210	protein MEI2-like 5
1	Cla97C01G024220	CTD small phosphatase-like protein 2
1	Cla97C01G024230	Unknown protein
1	Cla97C01G024240	Glucan endo-1,3-beta-glucosidase
1	Cla97C01G024250	Kinase-related protein DUF1296
1	Cla97C01G024260	coatomer subunit zeta-1-like
1	Cla97C01G024270	Transcriptional coactivator/pterin dehydratase
1	Cla97C01G024280	DNA-binding protein DDB_G0278111
1	Cla97C01G024290	two-pore potassium channel 3
1	Cla97C01G024300	WRKY transcription factor 74
1	Cla97C01G024310	protein REDUCED WALL ACETYLATION 3-like
1	Cla97C01G024320	Starch synthase, chloroplastic/amyloplastic
1	Cla97C01G024330	Chlorophyll a-b binding protein, chloroplastic
1	Cla97C01G024340	Chlorophyll a-b binding protein, chloroplastic
1	Cla97C01G024350	Receptor kinase
1	Cla97C01G024360	Unknown protein
1	Cla97C01G024370	transcription factor bHLH144
1	Cla97C01G024380	Beta-D-xylosidase
1	Cla97C01G024390	mitochondrial inner membrane protease subunit 1-like
1	Cla97C01G024400	Agamous-like MADS-box protein A, putative
1	Cla97C01G024410	Beta-D-xylosidase
1	Cla97C01G024420	Transmembrane protein, putative
1	Cla97C01G024430	Thiamine monophosphate synthase
1	Cla97C01G024440	high mobility group B protein 14
1	Cla97C01G024450	DNA helicase
1	Cla97C01G024460	NAD(P)-binding Rossmann-fold superfamily protein
1	Cla97C01G024470	Cytochrome b561/ferric reductase transmembrane protein family
1	Cla97C01G024480	60S ribosomal protein L18a
1	Cla97C01G024490	Cytochrome P450
1	Cla97C01G024500	Unknown protein
1	Cla97C01G024510	RNA-binding protein, putative isoform 1
1	Cla97C01G024520	Protein of unknown function, DUF642
1	Cla97C01G024530	alpha-1,2-Mannosidase
1	Cla97C01G024540	Nuclear receptor coactivator 6, putative
1	Cla97C01G024550	Protein of unknown function, DUF538
1	Cla97C01G024560	Protein of unknown function (DUF616)
1	Cla97C01G024570	Transmembrane protein
1	Cla97C01G024580	gibberellin 2-beta-dioxygenase-like
1	Cla97C01G024590	Katanin p60 ATPase-containing subunit, putative
1	Cla97C01G024600	glucan endo-1,3-beta-glucosidase 10-like
1	Cla97C01G024610	VQ motif-containing protein
1	Cla97C01G024620	outer envelope membrane protein 7
1	Cla97C01G024630	9-cis-epoxycarotenoid dioxygenase
1	Cla97C01G024640	DUF1365 domain-containing protein
1	Cla97C01G024650	protein TIFY 5A
1	Cla97C01G024660	peroxisomal (S)-2-hydroxy-acid oxidase
1	Cla97C01G024670	Unknown protein
1	Cla97C01G024680	KH domain-containing protein family
1	Cla97C01G024690	F-box family protein
1	Cla97C01G024700	Transcription factor
1	Cla97C01G024710	Unknown protein
1	Cla97C01G024720	50S ribosomal protein L14, chloroplastic
1	Cla97C01G024730	E3 ubiquitin-protein ligase arkadia-A, putative
1	Cla97C01G024740	Glutaredoxin
1	Cla97C01G024750	endoplasmic reticulum oxidoreductin-1-like
1	Cla97C01G024760	mediator of RNA polymerase II transcription subunit 15 isoform X2
1	Cla97C01G024770	WD40 repeat
1	Cla97C01G024780	Unknown protein
1	Cla97C01G024790	ALA-interacting subunit 3
1	Cla97C01G024800	Unknown protein
1	Cla97C01G024810	serine/threonine protein kinase 1
1	Cla97C01G024820	Solanesyl diphosphate synthase 3
1	Cla97C01G024830	Auxilin-related protein 2
1	Cla97C01G024840	Pentatricopeptide repeat-containing protein, putative
1	Cla97C01G024850	Metallo-hydrolase/oxidoreductase superfamily protein
1	Cla97C01G024860	Unknown protein
1	Cla97C01G024870	Remorin-3 protein
1	Cla97C01G024880	Unknown protein
1	Cla97C01G024890	Auxin response factor
1	Cla97C01G024900	protein PLASTID TRANSCRIPTIONALLY ACTIVE 12
1	Cla97C01G024910	Galactosyltransferase 2
1	Cla97C01G024920	CSC1-like protein ERD4
1	Cla97C01G024930	Nucleoporin protein Ndc1-Nup protein
1	Cla97C01G024940	LOB domain-containing protein 12-like
1	Cla97C01G024950	F-box family protein
1	Cla97C01G024960	F-box family protein
1	Cla97C01G024970	F-box family protein
1	Cla97C01G024980	F-box family protein
1	Cla97C01G024990	F-box protein SKIP19-like
1	Cla97C01G025000	F-box family protein
10	Cla97C10G192080	ABC transporter D family member 1
10	Cla97C10G192090	Unknown protein
10	Cla97C10G192100	Annexin
10	Cla97C10G192110	Annexin
10	Cla97C10G192120	TLD-domain nucleolar protein
10	Cla97C10G192130	F-box protein FBW2-like
10	Cla97C10G192140	50S ribosomal protein L29, chloroplastic
10	Cla97C10G192150	Ubiquitin carboxyl-terminal hydrolase 4
10	Cla97C10G192160	Calmodulin-binding transcription activator 3
10	Cla97C10G192170	Potassium channel subfamily K member 10
10	Cla97C10G192180	BTB/POZ domain-containing protein DOT3-like isoform X1
10	Cla97C10G192190	BTB/POZ domain-containing protein
10	Cla97C10G192200	50S ribosomal protein L23
10	Cla97C10G192210	Chaperone protein DNAj, putative
10	Cla97C10G192220	DDE_4 domain-containing protein
10	Cla97C10G192230	Dolichol-phosphate mannosyltransferase subunit 3
10	Cla97C10G192240	wall-associated receptor kinase-like 15
10	Cla97C10G192250	Tudor/PWWP/MBT superfamily protein
10	Cla97C10G192260	serine/threonine-protein phosphatase 4 regulatory subunit 2 isoform X1
10	Cla97C10G192270	Guanosine-3',5'-bis(Diphosphate) 3'-pyrophosphohydrolase isoform 1
10	Cla97C10G192280	protein EXPORTIN 1A
10	Cla97C10G192290	transcription factor-like protein DPB
10	Cla97C10G192300	D-xylose-proton symporter-like 2
10	Cla97C10G192310	E3 ubiquitin protein ligase
10	Cla97C10G192320	Receptor-like kinase
10	Cla97C10G192330	Phosphate transporter 4,6
10	Cla97C10G192340	Hyccin
10	Cla97C10G192350	Receptor-like kinase
10	Cla97C10G192360	endoplasmic reticulum-Golgi intermediate compartment protein 3-like
10	Cla97C10G192370	Pentatricopeptide repeat
10	Cla97C10G192380	Unknown protein
10	Cla97C10G192390	protein LNK1 isoform X2
10	Cla97C10G192400	30S ribosomal protein S11
10	Cla97C10G192410	Potassium transporter
10	Cla97C10G192420	Copper-transporting ATPase
10	Cla97C10G192430	Ubiquinol oxidase
10	Cla97C10G192440	Protein phosphatase 2C
10	Cla97C10G192450	1,8-cineole synthase, chloroplastic
10	Cla97C10G192460	ribonuclease 2-like
10	Cla97C10G192470	ribonuclease 2-like
10	Cla97C10G192480	protein EXORDIUM-like 2
10	Cla97C10G192490	Polyadenylate-binding protein 2
10	Cla97C10G192500	splicing factor 3B subunit 1
10	Cla97C10G192510	dicarboxylate transporter 2.1, chloroplastic
10	Cla97C10G192520	Unknown protein
10	Cla97C10G192530	bifunctional riboflavin biosynthesis protein RIBA 1, chloroplastic-like
10	Cla97C10G192540	bifunctional riboflavin biosynthesis protein RIBA 1, chloroplastic-like
10	Cla97C10G192550	classical arabinogalactan protein 4
10	Cla97C10G192560	Glycosyltransferase AER61, uncharacterized
10	Cla97C10G192570	Classical arabinogalactan protein 1
10	Cla97C10G192580	2-oxoglutarate (2OG) and Fe(II)-dependent oxygenase superfamily protein
10	Cla97C10G192590	BTB/POZ domain-containing protein family
10	Cla97C10G192600	Transcription factor, putative
10	Cla97C10G192610	conserved peptide upstream open reading frame 37
10	Cla97C10G192620	conserved peptide upstream open reading frame 41
10	Cla97C10G192630	DNA replication complex GINS protein PSF2
10	Cla97C10G192640	DNA replication complex GINS protein PSF2
10	Cla97C10G192650	Hydroxyproline-rich glycoprotein family protein, putative
10	Cla97C10G192660	RNA-binding protein 12-like
10	Cla97C10G192670	Unknown protein
10	Cla97C10G192680	Carbonic anhydrase
10	Cla97C10G192690	MADS box protein
10	Cla97C10G192700	Golgi apparatus membrane protein TVP15
10	Cla97C10G192710	costars family protein
10	Cla97C10G192720	dynamin-related protein 3A-like
10	Cla97C10G192730	gamma-glutamyl peptidase 5-like
10	Cla97C10G192740	GDSL esterase/lipase
10	Cla97C10G192750	squalene monooxygenase-like
10	Cla97C10G192760	Proline iminopeptidase
10	Cla97C10G192770	Unknown protein
10	Cla97C10G192780	Major facilitator superfamily
10	Cla97C10G192790	Phosphoglycerate mutase family protein
10	Cla97C10G192800	transcription factor GTE7
10	Cla97C10G192810	Heat shock 70 kDa protein
10	Cla97C10G192820	Mg2+ transporter protein, CorA-like/Zinc transport protein ZntB
10	Cla97C10G192830	Myb/SANT-like DNA-binding domain protein
10	Cla97C10G192840	oligopeptide transporter 4
10	Cla97C10G192850	Unknown protein
10	Cla97C10G192860	Unknown protein
10	Cla97C10G192870	MADS-box transcription factor 27
10	Cla97C10G192880	Aminotransferase
10	Cla97C10G192890	Transmembrane protein, putative
10	Cla97C10G192900	protein trichome birefringence-like 13
10	Cla97C10G192910	Pathogenesis-related protein 1
10	Cla97C10G192920	Unknown protein
10	Cla97C10G192930	Pathogenesis-related protein 1
10	Cla97C10G192940	Pathogenesis-related protein 1
10	Cla97C10G192950	Xyloglucan endotransglucosylase/hydrolase
10	Cla97C10G192960	Unknown protein
10	Cla97C10G192970	DUF1005 family protein
10	Cla97C10G192980	Agamous-like MADS-box protein A, putative
10	Cla97C10G192990	Aspartate--tRNA ligase
10	Cla97C10G193000	histone acetyltransferase KAT6B-like
10	Cla97C10G193010	Pyruvate kinase
10	Cla97C10G193020	Tubulin alpha chain
10	Cla97C10G193030	Tubulin alpha chain
10	Cla97C10G193040	F-box family protein
10	Cla97C10G193050	Ethylene-dependent gravitropism-deficient and yellow-green-like 3
10	Cla97C10G193060	pre-mRNA-processing protein 40A
10	Cla97C10G193070	thymocyte nuclear protein 1
10	Cla97C10G193080	At4g33800
10	Cla97C10G193090	cyclin-D4-2-like
10	Cla97C10G193100	Unknown protein
10	Cla97C10G193110	Envelope membrane protein
10	Cla97C10G193120	Glutaredoxin
10	Cla97C10G193130	caffeoylshikimate esterase
10	Cla97C10G193140	Unknown protein
10	Cla97C10G193150	nucleobase-ascorbate transporter 4
10	Cla97C10G193160	cysteine-rich and transmembrane domain-containing protein A-like
10	Cla97C10G193170	telomere repeat-binding factor 1
10	Cla97C10G193180	Unknown protein
10	Cla97C10G193190	Endo-1,4-beta-xylanase/ hydrolase, hydrolyzing O-glycosyl compounds
10	Cla97C10G193200	Adenylyl-sulfate kinase
10	Cla97C10G193210	Unknown protein
10	Cla97C10G193220	DNA-repair protein, UmuC-like protein
10	Cla97C10G193230	Cyclin-related, putative isoform 1
10	Cla97C10G193240	Unknown protein
10	Cla97C10G193250	Unknown protein
10	Cla97C10G193260	magnesium-protoporphyrin IX monomethyl ester [oxidative] cyclase, chloroplastic
10	Cla97C10G193270	Trypsin inhibitor 5
10	Cla97C10G193280	Trypsin inhibitor 5
10	Cla97C10G193290	Trypsin inhibitor 5
10	Cla97C10G193300	Pectin lyase-like superfamily protein, putative
10	Cla97C10G193310	Unknown protein
10	Cla97C10G193320	Unknown protein
10	Cla97C10G193330	Trypsin inhibitor 1
10	Cla97C10G193340	Beta-1,4-xylosidase
10	Cla97C10G193350	Unknown protein
10	Cla97C10G193360	Trypsin inhibitor 1
10	Cla97C10G193370	Vacuolar-sorting receptor 3
10	Cla97C10G193380	Transcription factor
10	Cla97C10G193390	Unknown protein
10	Cla97C10G193400	mitotic checkpoint protein BUB3.2
10	Cla97C10G193410	Unknown protein
10	Cla97C10G193420	BTB/POZ domain-containing protein
10	Cla97C10G193430	40S ribosomal protein S29
10	Cla97C10G193440	histone deacetylase 6
10	Cla97C10G193450	Sulfhydryl oxidase
10	Cla97C10G193460	Transcriptional adapter 1
10	Cla97C10G193470	Peroxisomal membrane 22 kDa (Mpv17/PMP22) family protein
10	Cla97C10G193480	Zinc-binding protein
10	Cla97C10G193490	mediator of RNA polymerase II transcription subunit 28
10	Cla97C10G193500	calponin homology domain-containing protein DDB_G0272472 isoform X1
10	Cla97C10G193510	zinc finger SWIM domain-containing protein 7
10	Cla97C10G193520	Protein of unknown function (DUF620)
10	Cla97C10G193530	Gibberellin-regulated protein
10	Cla97C10G193540	2-oxoglutarate-dependent dioxygenase-related family protein
10	Cla97C10G193550	bifunctional protein FolD 2
10	Cla97C10G193560	Acyl transferase 15
10	Cla97C10G193570	Acyl-transferase
10	Cla97C10G193580	Regulator of chromosome condensation (RCC1) family with FYVE zinc finger domain
10	Cla97C10G193590	Class I glutamine amidotransferase superfamily protein
10	Cla97C10G193600	Class I glutamine amidotransferase-like superfamily protein
10	Cla97C10G193610	Potassium transporter
10	Cla97C10G193620	F12P19.7 isoform 1
10	Cla97C10G193630	Gamete expressed protein 1, putative
10	Cla97C10G193640	Rapid ALkalinization Factor
10	Cla97C10G193650	protein LOW PSII ACCUMULATION 1, chloroplastic
10	Cla97C10G193660	alkylated DNA repair protein alkB homolog 8-like
10	Cla97C10G193670	Unknown protein
10	Cla97C10G193680	2-oxoglutarate-dependent dioxygenase-related family protein
10	Cla97C10G193690	dephospho-CoA kinase
10	Cla97C10G193700	Myb/SANT-like domain-containing protein
10	Cla97C10G193710	translocase of chloroplast 159, chloroplastic-like
10	Cla97C10G193720	Pentatricopeptide repeat-containing family protein
10	Cla97C10G193730	WD-repeat protein, putative
10	Cla97C10G193740	ABC transporter C family member 14-like
10	Cla97C10G193750	Beta glucosidase 11
10	Cla97C10G193760	Beta glucosidase 8
10	Cla97C10G193770	Lycopene beta-cyclase
10	Cla97C10G193780	phytochrome A-associated F-box protein
10	Cla97C10G193790	NADH dehydrogenase [ubiquinone] iron-sulfur protein 5-A
10	Cla97C10G193800	ATP-dependent RNA helicase, putative
10	Cla97C10G193810	LYR motif-containing protein 7 isoform 2
10	Cla97C10G193820	mitochondrial zinc maintenance protein 1, mitochondrial
10	Cla97C10G193830	Unknown protein
10	Cla97C10G193840	peter Pan-like protein
10	Cla97C10G193850	Unknown protein
10	Cla97C10G193860	UDP-glucuronic acid decarboxylase 2
10	Cla97C10G193870	Alpha/beta-Hydrolases superfamily protein
10	Cla97C10G193880	Unknown protein
10	Cla97C10G193890	Magnesium/proton exchanger, putative
10	Cla97C10G193900	Epoxide hydrolase 2
10	Cla97C10G193910	Epoxide hydrolase 2
10	Cla97C10G193920	U1 small nuclear ribonucleoprotein A
10	Cla97C10G193930	Late embryogenesis abundant protein 3L-1
10	Cla97C10G193940	Late embryogenesis abundant protein 5
10	Cla97C10G193950	Epoxide hydrolase 2
10	Cla97C10G193960	Epoxide hydrolase 2
10	Cla97C10G193970	Unknown protein
10	Cla97C10G193980	Epoxide hydrolase 2
10	Cla97C10G193990	pectinesterase inhibitor-like
10	Cla97C10G194000	Endoglucanase
10	Cla97C10G194010	Sucrose synthase
10	Cla97C10G194020	Rela-spot homolog family protein
10	Cla97C10G194030	Ethylene responsive transcription factor 2b
10	Cla97C10G194040	Ribosomal protein L19
10	Cla97C10G194050	fumarate hydratase 1, mitochondrial
10	Cla97C10G194060	kinesin-4
10	Cla97C10G194070	cellulose synthase-like protein D5
10	Cla97C10G194080	cellulose synthase-like protein D5
10	Cla97C10G194090	Unknown protein
10	Cla97C10G194100	Hexosyltransferase
10	Cla97C10G194110	Binding protein
10	Cla97C10G194120	Long cell-linked locus protein
10	Cla97C10G194130	neuronal acetylcholine receptor subunit alpha-2-like
10	Cla97C10G194140	BEST Arabidopsis thaliana protein match is: 3'-5' exonuclease domain-containing protein / K homology domain-containing protein / KH domain-containing protein .
10	Cla97C10G194150	Myb transcription factor
10	Cla97C10G194160	Unknown protein
10	Cla97C10G194170	Heat shock protein DnaJ with tetratricopeptide repeat
10	Cla97C10G194180	Reverse transcriptase
10	Cla97C10G194190	Beta-xylosidase 2
10	Cla97C10G194200	GTP-binding protein SAR1A-like
10	Cla97C10G194210	universal stress protein A-like protein
10	Cla97C10G194220	RING/FYVE/PHD zinc finger superfamily protein
10	Cla97C10G194230	Coiled-coil domain-containing protein 14
10	Cla97C10G194240	bZIP transcription factor 53
10	Cla97C10G194250	calvin cycle protein CP12-2, chloroplastic
10	Cla97C10G194260	Calcium-dependent phosphotriesterase superfamily protein
10	Cla97C10G194270	protein trichome birefringence-like 6
10	Cla97C10G194280	Histone-lysine N-methyltransferase
10	Cla97C10G194290	Transmembrane protein, putative
10	Cla97C10G194300	WRKY family transcription factor
10	Cla97C10G194310	ATP-dependent Clp protease proteolytic subunit
10	Cla97C10G194320	Unknown protein
10	Cla97C10G194330	Invertase/pectin methylesterase inhibitor family protein
10	Cla97C10G194340	Receptor-like kinase
10	Cla97C10G194350	Unknown protein
10	Cla97C10G194360	DEAD-box ATP-dependent RNA helicase 24
10	Cla97C10G194370	Pectinesterase
10	Cla97C10G194380	Transcription factor, putative
10	Cla97C10G194390	WRKY family transcription factor
10	Cla97C10G194400	flowering time control protein FCA
10	Cla97C10G194410	Zinc knuckle CCHC-type family protein
10	Cla97C10G194420	Transmembrane protein, putative
10	Cla97C10G194430	long chain acyl-CoA synthetase 1
10	Cla97C10G194440	Insulin-induced protein
10	Cla97C10G194450	gibberellin 2-beta-dioxygenase 2
10	Cla97C10G194460	MYB transcription factor
10	Cla97C10G194470	Hexosyltransferase
10	Cla97C10G194480	Pentatricopeptide repeat-containing protein, putative
10	Cla97C10G194490	Unknown protein
10	Cla97C10G194500	Pre-mRNA-splicing factor SYF2
10	Cla97C10G194510	GDSL esterase/lipase
10	Cla97C10G194520	GDSL esterase/lipase
10	Cla97C10G194530	Unknown protein
10	Cla97C10G194540	boron transporter 1
10	Cla97C10G194550	Unknown protein
10	Cla97C10G194560	Polygalacturonase
10	Cla97C10G194570	Protein kinase
10	Cla97C10G194580	Transmembrane protein, putative
10	Cla97C10G194590	WD repeat-containing protein 6
10	Cla97C10G194600	Chlorophyll a-b binding protein, chloroplastic
10	Cla97C10G194610	Unknown protein
10	Cla97C10G194620	S-adenosylmethionine synthase
10	Cla97C10G194630	squamosa promoter-binding-like protein 1
10	Cla97C10G194640	Unknown protein
10	Cla97C10G194650	Protein kinase 1
10	Cla97C10G194660	Anamorsin homolog
10	Cla97C10G194670	DUF177 domain-containing protein
10	Cla97C10G194680	S-acyltransferase
10	Cla97C10G194690	Alanine--tRNA ligase
10	Cla97C10G194700	Protein kinase
10	Cla97C10G194710	DEAD-box ATP-dependent RNA helicase 2
10	Cla97C10G194720	Oligopeptide transporter, putative
10	Cla97C10G194730	4-hydroxybenzoate polyprenyltransferase, mitochondrial
10	Cla97C10G194740	4-hydroxybenzoate polyprenyltransferase, mitochondrial
10	Cla97C10G194750	Unknown protein
10	Cla97C10G194760	RNA-binding protein 39 isoform X2
10	Cla97C10G194770	Peptidoglycan-binding LysM domain protein, putative
10	Cla97C10G194780	ENHANCER OF AG-4 protein 2-like isoform X2
10	Cla97C10G194790	ATP-dependent Clp protease proteolytic subunit
10	Cla97C10G194800	60S ribosomal protein L44-like
10	Cla97C10G194810	RING/U-box superfamily protein
10	Cla97C10G194820	Unknown protein
10	Cla97C10G194830	Metal-dependent phosphohydrolase
10	Cla97C10G194840	Cytochrome P450, putative
10	Cla97C10G194850	Carboxypeptidase
10	Cla97C10G194860	Carboxypeptidase
10	Cla97C10G194870	Porphobilinogen deaminase
10	Cla97C10G194880	structure-specific endonuclease subunit slx1
10	Cla97C10G194890	T-complex protein 1 subunit alpha
10	Cla97C10G194900	acyl-CoA--sterol O-acyltransferase 1-like
10	Cla97C10G194910	acyl-CoA--sterol O-acyltransferase 1-like
10	Cla97C10G194920	acyl-CoA--sterol O-acyltransferase 1-like
10	Cla97C10G194930	acyl-CoA--sterol O-acyltransferase 1-like
10	Cla97C10G194940	Kinase family protein
10	Cla97C10G194950	protein transport protein SEC31 homolog B
10	Cla97C10G194960	MADS-box transcription factor
10	Cla97C10G194970	protein BPS1, chloroplastic-like
10	Cla97C10G194980	Plasma-membrane choline transporter family protein
10	Cla97C10G194990	protein RETICULATA-RELATED 4, chloroplastic-like
10	Cla97C10G195000	Ribosomal protein
10	Cla97C10G195010	RNA polymerase sigma factor
10	Cla97C10G195020	Structural constituent of ribosome, putative
10	Cla97C10G195030	Leucine-rich receptor-like protein kinase family protein
10	Cla97C10G195040	WD-40 repeat protein/notchless protein, putative
10	Cla97C10G195050	Unknown protein
10	Cla97C10G195060	Methyltransferase
10	Cla97C10G195070	Methyltransferase
10	Cla97C10G195080	Ribosomal protein S21
10	Cla97C10G195090	Protein of unknown function, DUF642
10	Cla97C10G195100	DNA topoisomerase 2
10	Cla97C10G195110	RNA/RNP complex-1-interacting phosphatase, putative
10	Cla97C10G195120	Peptidylprolyl isomerase
10	Cla97C10G195130	tRNA-dihydrouridine synthase
10	Cla97C10G195140	Unknown protein
10	Cla97C10G195150	Pectin lyase-like superfamily protein, putative
10	Cla97C10G195160	Cellulose synthase
10	Cla97C10G195170	zinc finger CCCH domain-containing protein 30-like
10	Cla97C10G195180	Protein DETOXIFICATION
10	Cla97C10G195190	Late embryogenesis abundant protein
10	Cla97C10G195200	MYB transcription factor
10	Cla97C10G195210	F1-ATP synthase delta subunit
10	Cla97C10G195220	telomerase reverse transcriptase
10	Cla97C10G195230	DIS3-exonuclease-like protein
10	Cla97C10G195240	Arabinogalactan peptide 23
10	Cla97C10G195250	Unknown protein
10	Cla97C10G195260	RNA binding (RRM/RBD/RNP motifs) family protein
10	Cla97C10G195270	zinc finger A20 and AN1 domain-containing stress-associated protein 5-like
10	Cla97C10G195280	Small nuclear ribonucleoprotein family protein
10	Cla97C10G195290	60S ribosomal protein L31
10	Cla97C10G195300	Leucine-rich repeat receptor-like protein kinase family
10	Cla97C10G195310	RAS 5
10	Cla97C10G195320	Cytochrome P450 family protein
10	Cla97C10G195330	Cytochrome P450
10	Cla97C10G195340	Cytochrome P450
10	Cla97C10G195350	Cytochrome P450
10	Cla97C10G195360	Bifunctional inhibitor/lipid-transfer protein/seed storage 2S albumin superfamily protein
10	Cla97C10G195370	2-oxoglutarate (2OG) and Fe(II)-dependent oxygenase superfamily protein
10	Cla97C10G195380	Clustered mitochondria protein homolog
10	Cla97C10G195390	Calcium-dependent lipid-binding (CaLB domain) family protein
10	Cla97C10G195400	60S ribosomal protein L6
10	Cla97C10G195410	Thioredoxin-like protein Clot
10	Cla97C10G195420	thioredoxin-like protein Clot
10	Cla97C10G195430	O-fucosyltransferase family protein
10	Cla97C10G195440	Unknown protein
10	Cla97C10G195450	cell division cycle 20.2, cofactor of APC complex-like
10	Cla97C10G195460	Unknown protein
10	Cla97C10G195470	Protein kinase-like
10	Cla97C10G195480	Protein kinase superfamily protein
10	Cla97C10G195490	Myb family transcription factor family protein
10	Cla97C10G195500	CCAAT/enhancer-binding protein delta
10	Cla97C10G195510	Protein N-terminal asparagine amidohydrolase
10	Cla97C10G195520	Proline-rich family protein
10	Cla97C10G195530	Homeobox associated leucine zipper protein
10	Cla97C10G195540	RING finger protein 219-like
10	Cla97C10G195550	Unknown protein
10	Cla97C10G195560	Cysteine/Histidine-rich C1 domain family protein
10	Cla97C10G195570	Unknown protein
10	Cla97C10G195580	Transmembrane protein, putative
10	Cla97C10G195590	Calcium-binding EF hand family protein
10	Cla97C10G195600	Aaa-atpase
10	Cla97C10G195610	Vacuolar sorting-associated protein (DUF946)
10	Cla97C10G195620	Vacuolar sorting-associated protein (DUF946)
10	Cla97C10G195630	Beta-hexosaminidase
10	Cla97C10G195640	germin-like protein subfamily 3 member 4
10	Cla97C10G195650	ACT domain-containing protein
10	Cla97C10G195660	4-coumarate:CoA ligase
10	Cla97C10G195670	Negative regulator of sporulation MDS3
10	Cla97C10G195680	phosphatidylinositol-glycan biosynthesis class F protein-like
10	Cla97C10G195690	ATP-dependent DNA helicase
10	Cla97C10G195700	Ephrin-A3
10	Cla97C10G195710	ubiquitin receptor RAD23b-like
10	Cla97C10G195720	Kinase
10	Cla97C10G195730	Receptor-kinase, putative
10	Cla97C10G195740	chaperone protein dnaJ 8, chloroplastic
10	Cla97C10G195750	magnesium transporter MRS2-1
10	Cla97C10G195760	early nodulin-like protein 17
10	Cla97C10G195770	ABC transporter C family member 13
10	Cla97C10G195780	Acyl-CoA N-acyltransferases (NAT) superfamily protein
10	Cla97C10G195790	phosphatidyl-N-methylethanolamine N-methyltransferase
10	Cla97C10G195800	WRKY transcription factor 10
10	Cla97C10G195810	serine/threonine protein kinase 1
10	Cla97C10G195820	Metal transporter, putative
10	Cla97C10G195830	Glycosyltransferase
10	Cla97C10G195840	cinnamoyl-CoA reductase 2-like
10	Cla97C10G195850	cinnamoyl-CoA reductase 2-like
10	Cla97C10G195860	cinnamoyl-CoA reductase 2-like
10	Cla97C10G195870	cinnamoyl-CoA reductase 2-like
10	Cla97C10G195880	DUF761 domain-containing protein
10	Cla97C10G195890	Domain of unknown function (DUF303)
10	Cla97C10G195900	DNA helicase
10	Cla97C10G195910	Pentatricopeptide repeat-containing protein, putative
10	Cla97C10G195920	O-methyltransferase
10	Cla97C10G195930	O-methyltransferase
10	Cla97C10G195940	DUF4228 domain-containing protein
10	Cla97C10G195950	SNARE associated Golgi protein family
10	Cla97C10G195960	Respiratory burst oxidase-like protein
10	Cla97C10G195970	Xyloglucan endotransglucosylase/hydrolase
10	Cla97C10G195980	sugar transport protein 13-like
10	Cla97C10G195990	Cytochrome P450
10	Cla97C10G196000	heparan-alpha-glucosaminide N-acetyltransferase
10	Cla97C10G196010	NADH dehydrogenase [ubiquinone] 1 alpha subcomplex subunit 2
10	Cla97C10G196020	Protein kinase family protein
10	Cla97C10G196030	Receptor protein kinase, putative
10	Cla97C10G196040	HNH endonuclease
10	Cla97C10G196050	Knotted 1-binding protein
10	Cla97C10G196060	DNA-directed RNA polymerase subunit
10	Cla97C10G196070	Cathepsin B-like cysteine protease
10	Cla97C10G196080	thioredoxin-like 1-1, chloroplastic
10	Cla97C10G196090	Myb family transcription factor APL
10	Cla97C10G196100	CCR4-NOT transcription complex subunit 3
10	Cla97C10G196110	glucan endo-1,3-beta-glucosidase 8-like
10	Cla97C10G196120	GATA transcription factor 12-like
10	Cla97C10G196130	Short-chain dehydrogenase/reductase family protein
10	Cla97C10G196140	Short-chain dehydrogenase/reductase
10	Cla97C10G196150	Photosynthetic NDH subcomplex B 2
10	Cla97C10G196160	T-complex protein 1 subunit
10	Cla97C10G196170	Tryptophan synthase, alpha chain
10	Cla97C10G196180	Chaperone DnaJ
10	Cla97C10G196190	BnaC05g47650D protein
10	Cla97C10G196200	DUF1639 family protein
10	Cla97C10G196210	Unknown protein
10	Cla97C10G196220	Eukaryotic translation initiation factor 4E
10	Cla97C10G196230	Tubulin alpha chain
10	Cla97C10G196240	WD repeat-containing protein 55
10	Cla97C10G196250	Exostosin-1
10	Cla97C10G196260	Pentatricopeptide repeat-containing protein, putative
10	Cla97C10G196270	3-ketoacyl-CoA synthase
10	Cla97C10G196280	Unknown protein
10	Cla97C10G196290	O-fucosyltransferase family protein
10	Cla97C10G196300	Mitochondrial transcription termination factor family protein
10	Cla97C10G196310	syntaxin-132
10	Cla97C10G196320	zinc finger CCCH domain-containing protein 48-like
10	Cla97C10G196330	Unknown protein
10	Cla97C10G196340	nipped-B-like protein B
10	Cla97C10G196350	Beta-D-glucosidase
10	Cla97C10G196360	Beta-D-glucosidase
10	Cla97C10G196370	Unknown protein
10	Cla97C10G196380	Beta-D-glucosidase
10	Cla97C10G196390	Annexin 8, putative
10	Cla97C10G196400	double-stranded RNA-binding protein 1-like
10	Cla97C10G196410	5-methyltetrahydropteroyltriglutamate-- homocysteine methyltransferase-like
10	Cla97C10G196420	F-box protein
10	Cla97C10G196430	dual specificity protein phosphatase 12-like
10	Cla97C10G196440	Unknown protein
10	Cla97C10G196450	Transcription factor
10	Cla97C10G196460	protein kinase family protein
10	Cla97C10G196470	ubiquitin-associated domain-containing protein 2 isoform X1
10	Cla97C10G196480	Regulator of chromosome condensation (RCC1) family with FYVE zinc finger domain-containing protein
10	Cla97C10G196490	Pentatricopeptide repeat-containing protein, putative
10	Cla97C10G196500	E3 ubiquitin-protein ligase RGLG2
10	Cla97C10G196510	Unknown protein
10	Cla97C10G196520	surfeit locus protein 2
10	Cla97C10G196530	GDSL esterase/lipase
10	Cla97C10G196540	GDSL esterase/lipase
10	Cla97C10G196550	SGF29 tudor-like domain-containing protein
10	Cla97C10G196560	Cryptic loci regulator protein 1, putative
10	Cla97C10G196570	Protein kinase
10	Cla97C10G196580	altered inheritance of mitochondria protein 32-like
10	Cla97C10G196590	Pentatricopeptide repeat
10	Cla97C10G196600	Unknown protein
10	Cla97C10G196610	Kinase 1 family protein
10	Cla97C10G196620	heterogeneous nuclear ribonucleoprotein 1
10	Cla97C10G196630	nuclear pore complex protein GP210-like
10	Cla97C10G196640	F-box/LRR-repeat protein 4
10	Cla97C10G196650	Anaphase-promoting complex subunit 10
10	Cla97C10G196660	Transducin/WD40 repeat protein
10	Cla97C10G196670	Kinase-like protein
10	Cla97C10G196680	LOB domain-containing protein 25-like
10	Cla97C10G196690	Unknown protein
10	Cla97C10G196700	Oleosin
10	Cla97C10G196710	WD repeat-containing protein 82
10	Cla97C10G196720	protein RST1
10	Cla97C10G196730	zinc finger CCCH domain-containing protein 41-like
10	Cla97C10G196740	Raffinose synthase
10	Cla97C10G196750	Adenine nucleotide alpha hydrolase-like superfamily protein
10	Cla97C10G196760	receptor kinase 2
10	Cla97C10G196770	Polyribonucleotide nucleotidyltransferase, putative
10	Cla97C10G196780	Transmembrane protein, putative
10	Cla97C10G196790	DEAD-box ATP-dependent RNA helicase 46
10	Cla97C10G196800	Unknown protein
10	Cla97C10G196810	DNA (Cytosine-5)-methyltransferase DRM2
10	Cla97C10G196820	Unknown protein
10	Cla97C10G196830	Kinase family protein
10	Cla97C10G196840	Unknown protein
10	Cla97C10G196850	Polygalacturonase 1
10	Cla97C10G196860	ADP-ribosylation factor
10	Cla97C10G196870	Peptide deformylase
10	Cla97C10G196880	Unknown protein
10	Cla97C10G196890	protein kinase family protein
10	Cla97C10G196900	Unknown protein
10	Cla97C10G196910	ADP-ribosylation factor
10	Cla97C10G196920	MYB-related transcription factor
10	Cla97C10G196930	50S ribosomal protein L12, chloroplastic-like
10	Cla97C10G196940	Unknown protein
10	Cla97C10G196950	Cinnamoyl-CoA reductase 1
10	Cla97C10G196960	polygalacturonase QRT3-like
10	Cla97C10G196970	DUF1645 family protein
10	Cla97C10G196980	Phosphoglucan phosphatase chloroplastic-like
10	Cla97C10G196990	Unknown protein
10	Cla97C10G197000	Carbonic anhydrase
10	Cla97C10G197010	protein farnesyltransferase subunit beta
10	Cla97C10G197020	Formate dehydrogenase, mitochondrial
10	Cla97C10G197030	Photosystem I assembly factor PSA3, chloroplastic
10	Cla97C10G197040	deoxynucleoside triphosphate triphosphohydrolase SAMHD1 homolog isoform X1
10	Cla97C10G197050	Kinase family protein
10	Cla97C10G197060	Peptidyl-prolyl cis-trans isomerase, chloroplastic
10	Cla97C10G197070	peptidyl-prolyl cis-trans isomerase CYP38, chloroplastic
10	Cla97C10G197080	Bidirectional sugar transporter SWEET
10	Cla97C10G197090	F-box protein
10	Cla97C10G197100	F-box family protein
10	Cla97C10G197110	F-box protein
10	Cla97C10G197120	F-box family protein
10	Cla97C10G197130	Bidirectional sugar transporter SWEET
10	Cla97C10G197140	Bidirectional sugar transporter SWEET
10	Cla97C10G197150	Bidirectional sugar transporter SWEET
10	Cla97C10G197160	Homeobox associated leucine zipper protein
10	Cla97C10G197170	methyl-CpG-binding domain-containing protein 9
10	Cla97C10G197180	ARM repeat superfamily protein
10	Cla97C10G197190	Cyclic nucleotide-gated channel 18
10	Cla97C10G197200	Unknown protein
10	Cla97C10G197210	Unknown protein
10	Cla97C10G197220	Transmembrane protein
10	Cla97C10G197230	Unknown protein
10	Cla97C10G197240	Potassium transporter
10	Cla97C10G197250	NHL domain-containing protein
10	Cla97C10G197260	DNA-repair protein UVH3, putative
10	Cla97C10G197270	WAT1-related protein
10	Cla97C10G197280	WAT1-related protein
10	Cla97C10G197290	alpha-dioxygenase 1
10	Cla97C10G197300	alpha-dioxygenase 1-like
10	Cla97C10G197310	alpha-dioxygenase 1
10	Cla97C10G197320	alpha-dioxygenase 1-like
10	Cla97C10G197330	Trichome birefringence-like 22, putative
10	Cla97C10G197340	Unknown protein
10	Cla97C10G197350	BAH domain-containing protein
10	Cla97C10G197360	Ribonuclease H domain
10	Cla97C10G197370	EG2771
10	Cla97C10G197380	gibberellin-regulated protein 14
10	Cla97C10G197390	senescence-associated carboxylesterase 101 isoform X1
10	Cla97C10G197400	Peroxidase
10	Cla97C10G197410	zinc finger AN1 domain-containing stress-associated protein 12
10	Cla97C10G197420	Chloroplastic group IIA intron splicing facilitator CRS1, chloroplastic
10	Cla97C10G197430	Transmembrane protein 45B
10	Cla97C10G197440	protein NRT1/ PTR FAMILY 5.8-like
10	Cla97C10G197450	protein NRT1/ PTR FAMILY 5.8-like
10	Cla97C10G197460	Metal tolerance protein 12
10	Cla97C10G197470	Mannose-1-phosphate guanyltransferase, putative
10	Cla97C10G197480	Alpha-mannosidase
10	Cla97C10G197490	Unknown protein
10	Cla97C10G197500	protein transport protein SEC13 homolog B
10	Cla97C10G197510	MAR-binding filament-like protein
10	Cla97C10G197520	Unknown protein
10	Cla97C10G197530	Cyclic nucleotide-gated ion channel, putative
10	Cla97C10G197540	ubiquitin receptor RAD23b-like
10	Cla97C10G197550	tropomyosin-2 isoform X3
10	Cla97C10G197560	cingulin-like
10	Cla97C10G197570	Type I inositol polyphosphate 5-phosphatase, putative
10	Cla97C10G197580	transcription factor MYB35
10	Cla97C10G197590	Oligopeptide transporter, putative
10	Cla97C10G197600	Glycerol-3-phosphate 2-o-acyltransferase 6
10	Cla97C10G197610	thaumatin-like protein
10	Cla97C10G197620	Unknown protein
10	Cla97C10G197630	AAA-ATPase 1
10	Cla97C10G197640	DNA-directed RNA polymerase subunit beta''
10	Cla97C10G197650	AAA-ATPase 1
10	Cla97C10G197660	beta-glucuronosyltransferase GlcAT14B
10	Cla97C10G197670	Pentatricopeptide repeat-containing protein
10	Cla97C10G197680	Actin cross-linking protein, putative (DUF569)
10	Cla97C10G197690	thioredoxin H2
10	Cla97C10G197700	Mitochondrial outer membrane protein porin
10	Cla97C10G197710	Auxin efflux carrier component
10	Cla97C10G197720	Pectate lyase
10	Cla97C10G197730	FACT complex subunit SSRP1
10	Cla97C10G197740	AP2-like ethylene-responsive transcription factor
10	Cla97C10G197750	Transmembrane protein
10	Cla97C10G197760	F-box/WD repeat-containing protein 7-like
10	Cla97C10G197770	V-type proton ATPase subunit
10	Cla97C10G197780	plant cysteine oxidase 2 isoform X1
10	Cla97C10G197790	polyvinylalcohol dehydrogenase-like
10	Cla97C10G197800	Aldose 1-epimerase
10	Cla97C10G197810	3-dehydroquinate synthase homolog
10	Cla97C10G197820	Glutaredoxin family protein, putative
10	Cla97C10G197830	Drought induced 1 protein
10	Cla97C10G197840	cullin-3A-like
10	Cla97C10G197850	Unknown protein
10	Cla97C10G197860	thyroid adenoma-associated protein homolog
10	Cla97C10G197870	Ribosomal protein L34Ae
10	Cla97C10G197880	MYB/HD-like transcription factor
10	Cla97C10G197890	zinc-finger homeodomain protein 9-like
10	Cla97C10G197900	gibberellin-regulated protein 4-like
10	Cla97C10G197910	Aquaporin protein 25
10	Cla97C10G197920	Aquaporin protein 25
10	Cla97C10G197930	Amino acid transporter, putative
10	Cla97C10G197940	Pentatricopeptide repeat
10	Cla97C10G197950	Se-RNase
10	Cla97C10G197960	p-loop containing nucleoside triphosphate hydrolases superfamily protein, putative
10	Cla97C10G197970	Unknown protein
10	Cla97C10G197980	L10-interacting MYB domain-containing protein-like
10	Cla97C10G197990	Polyketide cyclase/dehydrase and lipid transport superfamily protein
10	Cla97C10G198000	S-RNase
10	Cla97C10G198010	Cytochrome P450 family 72 protein
10	Cla97C10G198020	ribonuclease MC-like
10	Cla97C10G198030	ribonuclease MC-like
10	Cla97C10G198040	F-box
10	Cla97C10G198050	ribonuclease MC-like
10	Cla97C10G198060	Starch synthase, chloroplastic/amyloplastic
10	Cla97C10G198070	Unknown protein
10	Cla97C10G198080	Dof zinc finger protein
10	Cla97C10G198090	Calcium-binding EF hand family protein
10	Cla97C10G198100	NAC domain-containing protein 100-like
10	Cla97C10G198110	Dihydroorotase, mitochondrial, putative
10	Cla97C10G198120	Rhodanese domain-containing protein
10	Cla97C10G198130	vesicle transport v-SNARE 13-like
10	Cla97C10G198140	TIR-NBS-LRR disease resistance-like protein
10	Cla97C10G198150	cation/H(+) antiporter 15-like
10	Cla97C10G198160	DUF1997 family protein
10	Cla97C10G198170	Glycine-rich protein
10	Cla97C10G198180	3-oxoacyl-reductase
10	Cla97C10G198190	cystathionine gamma-synthase 1, chloroplastic
10	Cla97C10G198200	MYB-related transcription factor
10	Cla97C10G198210	Isopropylmalate synthase, putative
10	Cla97C10G198220	Pentatricopeptide repeat 336, putative
10	Cla97C10G198230	transcription initiation factor TFIID subunit 15
10	Cla97C10G198240	Eukaryotic translation initiation factor 3 subunit I
10	Cla97C10G198250	Unknown protein
10	Cla97C10G198260	Phosphatidylinositol-3,4,5-trisphosphate 3-phosphatase
10	Cla97C10G198270	Branched-chain-amino-acid aminotransferase
10	Cla97C10G198280	Ubiquitin conjugation factor E4, putative
10	Cla97C10G198290	RuvB-like helicase
10	Cla97C10G198300	tRNA/rRNA methyltransferase
10	Cla97C10G198310	Saccharopine dehydrogenase-like protein
10	Cla97C10G198320	Saccharopine dehydrogenase-like protein
10	Cla97C10G198330	Chorismate mutase
10	Cla97C10G198340	Early nodulin-like protein 17
10	Cla97C10G198350	Early nodulin 55-2, putative
10	Cla97C10G198360	protein ENHANCED DISEASE RESISTANCE 2-like
10	Cla97C10G198370	bifunctional endo-1,4-beta-xylanase XylA-like
10	Cla97C10G198380	DNA-(apurinic or apyrimidinic site) lyase
10	Cla97C10G198390	Carboxypeptidase
10	Cla97C10G198400	Ankyrin repeat family protein
10	Cla97C10G198410	Carboxypeptidase
10	Cla97C10G198420	Unknown protein
10	Cla97C10G198430	CRS1/YhbY (CRM) domain protein
10	Cla97C10G198440	Proteasome subunit beta type-4
10	Cla97C10G198450	glycosyltransferase-like KOBITO 1
10	Cla97C10G198460	Folylpolyglutamate synthase
10	Cla97C10G198470	Plant calmodulin-binding-like protein
10	Cla97C10G198480	Serine/threonine-protein phosphatase
10	Cla97C10G198490	Calcineurin-like metallo-phosphoesterase superfamily protein
10	Cla97C10G198500	EF hand calcium-binding family protein
10	Cla97C10G198510	hydroxymethylglutaryl-CoA lyase, mitochondrial-like
10	Cla97C10G198520	Mediator of RNA polymerase II transcription subunit 23
10	Cla97C10G198530	cytokinin dehydrogenase 1-like
10	Cla97C10G198540	Unknown protein
10	Cla97C10G198550	protein IQ-DOMAIN 1
10	Cla97C10G198560	Purple acid phosphatase 16
10	Cla97C10G198570	Phosphate translocator-related family protein
10	Cla97C10G198580	Calcium-transporting ATPase
10	Cla97C10G198590	Nuclear pore protein
10	Cla97C10G198600	tRNA-splicing endonuclease subunit Sen54-like
10	Cla97C10G198610	protein MIZU-KUSSEI 1
10	Cla97C10G198620	NBS-LRR disease resistance protein
10	Cla97C10G198630	heat stress transcription factor B-3-like
10	Cla97C10G198640	AP2-like ethylene-responsive transcription factor family
10	Cla97C10G198650	Pentatricopeptide repeat-containing protein family
10	Cla97C10G198660	RRP12-like protein
10	Cla97C10G198670	HSP20-like chaperone superfamily protein
10	Cla97C10G198680	Histone-lysine N-methyltransferase
10	Cla97C10G198690	LOB domain-containing protein 20
10	Cla97C10G198700	Unknown protein
10	Cla97C10G198710	50S ribosomal protein L25
10	Cla97C10G198720	Polyribonucleotide nucleotidyltransferase, putative
10	Cla97C10G198730	Disease resistance protein
10	Cla97C10G198740	NBS-LRR disease resistance protein
10	Cla97C10G198750	Unknown protein
10	Cla97C10G198760	cation/calcium exchanger 2-like
10	Cla97C10G198770	15-cis-phytoene desaturase, chloroplastic/chromoplastic
10	Cla97C10G198780	beta-glucosidase 24-like
10	Cla97C10G198790	beta-glucosidase 24-like
10	Cla97C10G198800	Transmembrane protein, putative
10	Cla97C10G198810	Dof zinc finger protein
10	Cla97C10G198820	Protein SRC1
10	Cla97C10G198830	Ankyrin repeat-containing protein
10	Cla97C10G198840	Unknown protein
10	Cla97C10G198850	5-methyltetrahydropteroyltriglutamate-- homocysteine methyltransferase
10	Cla97C10G198860	E3 ubiquitin-protein ligase RING1-like
10	Cla97C10G198870	WW domain-binding 4
10	Cla97C10G198880	S-adenosyl-L-methionine-dependent methyltransferases superfamily protein
10	Cla97C10G198890	regulatory protein NPR5
10	Cla97C10G198900	ganglioside-induced differentiation-associated protein 2-like
10	Cla97C10G198910	DNA-directed RNA polymerase V subunit 5A
10	Cla97C10G198920	DNA-directed RNA polymerase V subunit 5A
10	Cla97C10G198930	Glutaredoxin
10	Cla97C10G198940	Pentatricopeptide repeat
10	Cla97C10G198950	Condensin complex subunit 1
10	Cla97C10G198960	Plant protein 1589 of unknown function
10	Cla97C10G198970	Two-component response regulator
10	Cla97C10G198980	Two-component response regulator
10	Cla97C10G198990	protein STRICTOSIDINE SYNTHASE-LIKE 10
10	Cla97C10G199000	protein STRICTOSIDINE SYNTHASE-LIKE 2
10	Cla97C10G199010	Unknown protein
10	Cla97C10G199020	rRNA-processing protein FCF1 homolog
10	Cla97C10G199030	haloacid dehalogenase-like hydrolase domain-containing protein 3
10	Cla97C10G199040	ribosomal RNA small subunit methyltransferase NEP1
10	Cla97C10G199050	kinesin-related protein 4
10	Cla97C10G199060	Unknown protein
10	Cla97C10G199070	mediator of RNA polymerase II transcription subunit 4
10	Cla97C10G199080	Glutamate synthase, putative
10	Cla97C10G199090	Amino acid transporter, putative
10	Cla97C10G199100	Amino acid transporter family protein
10	Cla97C10G199110	Amino acid transporter, putative
10	Cla97C10G199120	sigma factor binding protein 2, chloroplastic
10	Cla97C10G199130	ARM repeat superfamily protein, putative isoform 1
10	Cla97C10G199140	Unknown protein
10	Cla97C10G199150	Unknown protein
10	Cla97C10G199160	transcription factor-related
10	Cla97C10G199170	Pentatricopeptide repeat
10	Cla97C10G199180	Pentatricopeptide repeat
10	Cla97C10G199190	Zinc finger (C3HC4-type RING finger) family protein, putative
10	Cla97C10G199200	Werner Syndrome-like exonuclease
10	Cla97C10G199210	Werner Syndrome-like exonuclease
10	Cla97C10G199220	mediator of RNA polymerase II transcription subunit 15a-like
10	Cla97C10G199230	Unknown protein
10	Cla97C10G199240	Zinc finger protein
10	Cla97C10G199250	V-type proton ATPase subunit H
10	Cla97C10G199260	Cytochrome P450
10	Cla97C10G199270	WAT1-related protein
10	Cla97C10G199280	Cytochrome P450, putative
10	Cla97C10G199290	Cytochrome P450 family protein
10	Cla97C10G199300	protein NRT1/ PTR FAMILY 3.1-like
10	Cla97C10G199310	Unknown protein
10	Cla97C10G199320	NF-kappa-B-activating protein
10	Cla97C10G199330	Exocyst complex component
10	Cla97C10G199340	Two-component response regulator
10	Cla97C10G199350	Single-stranded nucleic acid binding R3H
10	Cla97C10G199360	bZIP transcription factor 17-like
10	Cla97C10G199370	Transcription elongation factor (TFIIS) family protein
10	Cla97C10G199380	calmodulin-binding protein 25
10	Cla97C10G199390	protein ROOT PRIMORDIUM DEFECTIVE 1
10	Cla97C10G199400	aladin
10	Cla97C10G199410	aladin
10	Cla97C10G199420	RING-finger ubiquitin ligase
10	Cla97C10G199430	Alpha-N-arabinofuranosidase 1, putative
10	Cla97C10G199440	Unknown protein
10	Cla97C10G199450	S-acyltransferase
10	Cla97C10G199460	Aquaporin SIP1.1
10	Cla97C10G199470	ARM repeat superfamily protein
10	Cla97C10G199480	Protein of unknown function (DUF288)
10	Cla97C10G199490	40S ribosomal protein S2-3-like
10	Cla97C10G199500	kinesin-4-like
10	Cla97C10G199510	Remorin
10	Cla97C10G199520	Cytoplasmic tRNA 2-thiolation protein 2
10	Cla97C10G199530	NADH-cytochrome b5 reductase
10	Cla97C10G199540	Cysteine synthase
10	Cla97C10G199550	MYB transcription factor
10	Cla97C10G199560	50S ribosomal protein L2, chloroplastic
10	Cla97C10G199570	Arf GTPase activating protein
10	Cla97C10G199580	Carboxypeptidase
10	Cla97C10G199590	regulation of nuclear pre-mRNA domain-containing protein 1B-like
10	Cla97C10G199600	membrane steroid-binding protein 2-like
10	Cla97C10G199610	NADH dehydrogenase [ubiquinone] flavoprotein 1, mitochondrial
10	Cla97C10G199620	Unknown protein
10	Cla97C10G199630	protein PLANT CADMIUM RESISTANCE 10
10	Cla97C10G199640	PQ-loop repeat family protein / transmembrane family protein
10	Cla97C10G199650	DUF309 domain protein
10	Cla97C10G199660	Pentatricopeptide repeat
10	Cla97C10G199670	Disease resistance protein
10	Cla97C10G199680	Unknown protein
10	Cla97C10G199690	Disease resistance protein
10	Cla97C10G199700	NBS-LRR disease resistance protein
10	Cla97C10G199710	Unknown protein
10	Cla97C10G199720	Disease resistance protein
10	Cla97C10G199730	protein PHYTOCHROME KINASE SUBSTRATE 4
10	Cla97C10G199740	14 kDa zinc-binding protein
10	Cla97C10G199750	MYB transcription factor
10	Cla97C10G199760	Ribosome production factor-like protein
10	Cla97C10G199770	Unknown protein
10	Cla97C10G199780	Unknown protein
10	Cla97C10G199790	Ppabcg17
10	Cla97C10G199800	Pleiotropic drug resistance transporter
10	Cla97C10G199810	Pleiotropic drug resistance transporter
10	Cla97C10G199820	Pleiotropic drug resistance transporter
10	Cla97C10G199830	BnaCnng20390D protein
10	Cla97C10G199840	insulin-degrading enzyme-like 1, peroxisomal
10	Cla97C10G199850	Serine hydrolase FSH
10	Cla97C10G199860	DNA topoisomerase
10	Cla97C10G199870	Alkyl hydroperoxide reductase subunit C
10	Cla97C10G199880	Pentatricopeptide repeat
10	Cla97C10G199890	zinc finger protein VAR3, chloroplastic
10	Cla97C10G199900	Alpha/beta-hydrolase superfamily protein
10	Cla97C10G199910	MYB/HD-like transcription factor
10	Cla97C10G199920	WUSCHEL related homeobox 11
10	Cla97C10G199930	villin-3
10	Cla97C10G199940	Beta glucosidase 11
10	Cla97C10G199950	protein N-terminal glutamine amidohydrolase-like
10	Cla97C10G199960	zinc finger CCCH domain-containing protein 30
[truncated: 785 more rows]

## Sheet: Table S7
Table S7. Details of SNPs used for SNP markers validation in this study
Chromosome	SNP position	Genetic Variation	PI 223764 (P1)	PI 279461 (P2)	F1	Number of plants				Chi2	Marker_id
						n(P1)	n(F1)	n(P2)	n(Mis)
Chr01	26647136	SNP	G/G	A/A	A/G	19	24	16	31	13.203	WmGSB1.1-1
Chr01	28305293	SNP	C/C	C/C	C/T	22	22	26	20	5.667
Chr01	28309252	SNP	T/T	T/T	T/A	21	21	24	24	7.371
Chr01	28572939	SNP	T/T	C/T	T/C	14	22	47	7	3	WmGSB1.1-2
Chr01	28922057	Indel	G/G	GA/GA	GA/G	13	21	45	11	3.152
Chr01	28922901	SNP	G/G	A/A	A/G	17	21	43	9	0.704
Chr01	28931313	SNP	T/T	G/G	G/T	15	22	45	8	1.976	WmGSB1.1-7
Chr01	29376312	SNP	G/G	T/T	T/G	14	22	47	7	3
Chr01	29405595	SNP	C/C	T/T	C/T	17	31	32	10	8.1	WmGSB1.1-3
Chr01	29844837	SNP	A/A	G/G	G/A	17	22	41	10	0.675
Chr01	30234037	SNP	T/T	C/C	C/T	18	31	23	18	14.083
Chr01	30745880	SNP	T/T	C/C	C/T	13	26	38	13	4.403
Chr01	30943931	SNP	A/A	A/A	A/T	16	16	43	15	1.198
Chr01	31228776	SNP	C/C	A/A	A/C	18	26	37	9	2.185
Chr01	31229127	SNP	C/C	T/T	T/C	19	26	37	8	1.976
Chr01	31229142	SNP	A/A	G/G	G/A	19	26	37	8	1.976
Chr01	31237314	SNP	A/A	G/G	G/A	18	26	37	9	2.185
Chr01	31237377	SNP	G/G	T/T	T/G	17	27	36	10	3.3
Chr01	31279934	Indel	GAACA/GAACA	G/GAACA	G/GAACA	18	36	36	0	4.373
Chr01	31279935	SNP	G/G	T/T	T/G	18	29	36	7	4.373
Chr01	31442250	SNP	C/C	T/T	T/C	17	30	33	10	6.675
Chr01	31442291	SNP	T/T	C/C	C/T	17	31	32	10	8.1
Chr01	31443349	SNP	C/C	T/T	T/C	14	29	29	18	8.972
Chr01	31458511	SNP	G/G	C/C	C/G	18	27	36	9	3
Chr01	32969624	SNP	A/A	C/C	C/A	17	22	43	8	0.805
Chr01	32970161	SNP	A/A	G/G	A/G	16	22	42	10	1.1
Chr01	32971051	SNP	T/T	C/C	T/C	17	22	43	8	0.805
Chr01	33002942	SNP	T/T	C/C	C/T	16	27	26	21	7.696
Chr01	33383642	SNP	A/A	G/G	A/G	20	20	40	10	0
Chr01	33389957	SNP	G/G	A/A	G/A	20	22	40	8	0.146
Chr01	33450330	SNP	A/A	G/G	A/G	20	19	41	10	0.075
Chr01	33525059	SNP	T/T	C/C	T/C	21	19	40	10	0.1
Chr01	33531678	SNP	C/C	T/T	C/T	21	21	38	10	0.2
Chr01	33551770	Indel	C/C	CTT/CTT	CTT/C	16	21	42	11	0.949
Chr01	33727007	SNP	A/A	G/G	A/G	21	17	44	8	0.829
Chr01	33784698	SNP	A/A	C/C	A/C	20	17	44	9	0.827
Chr01	34092620	SNP	C/C	T/T	C/T	25	14	35	16	3.486
Chr01	34092802	SNP	T/T	G/G	T/G	15	20	45	10	1.875
Chr01	34223632	SNP	T/T	A/A	T/A	1	18	42	29	18.148
Chr01	34327226	SNP	T/T	C/C	T/C	16	35	25	14	18.395	WmGSB1.1-8
Chr01	34409500	SNP	T/T	C/C	T/C	19	18	45	8	0.805
Chr01	34475080	SNP	G/G	A/A	G/A	20	18	43	9	0.407
Chr01	34478226	Indel	TG/TG	T/T	TG/T	20	18	44	8	0.537
Chr01	34487568	SNP	A/A	A/G	A/G	20	25	25	20	5.029
Chr01	34503224	SNP	G/G	T/T	G/T	19	17	44	10	0.9
Chr01	34508814	SNP	C/C	T/T	C/T	20	19	44	7	0.325
Chr01	35170988	SNP	T/T	G/G	G/T	21	19	42	8	0.146
Chr01	35183170	SNP	C/C	G/G	G/C	19	18	44	9	0.63
Chr01	35242701	SNP	G/G	A/A	G/A	20	18	43	9	0.407
Chr01	35242988	SNP	G/G	T/T	G/T	20	20	41	9	0.012
Chr01	33392571	SNP	A/A	T/T	A/T	25	14	35	16	3.486	WmGSB1.1-4
Chr01	35339241	SNP	A/A	G/G	A/G	25	14	35	16	3.486	WmGSB1.1-5
Chr01	35765312	SNP	T/T	C/C	C/T	16	23	30	21	2.594
Chr01	35767059	SNP	C/C	G/G	G/C	20	20	31	19	1.141
Chr01	35767079	SNP	C/C	A/A	A/C	21	23	32	14	2	WmGSB1.1-9
Chr01	35841316	SNP	A/A	G/G	G/A	18	18	46	8	1.22
Chr01	35873401	SNP	G/G	A/A	A/G	18	16	48	8	2.488
Chr01	35876959	Indel	ACTTT/ACTTT	A/A	A/ACTTT	17	16	48	9	2.802
Chr01	35878703	SNP	C/C	G/G	G/C	15	19	40	16	0.919
Chr01	35976680	SNP	A/A	G/G	G/A	21	26	29	14	4.921	WmGSB1.1-6
Chr10	14128011	SNP	C/C	T/T	C/T	24	23	19	24	11.909	WmGSB10.1-1
Chr10	14493435	SNP	G/G	A/A	G/A	26	28	22	14	13.579
Chr10	16608723	SNP	G/G	A/A	G/A	20	25	36	9	1.617
Chr10	16643435	SNP	G/G	A/A	G/A	28	21	28	13	7
Chr10	16643562	SNP	C/C	T/T	C/T	28	20	29	13	6.351
Chr10	16643568	SNP	C/C	T/T	C/T	27	21	29	13	5.623
Chr10	16682411	SNP	T/T	C/C	T/C	20	19	41	10	0.075
Chr10	16865343	SNP	A/A	T/T	A/T	29	17	27	17	8.89
Chr10	17205084	SNP	G/G	A/A	G/A	20	21	41	8	0.024
Chr10	17346970	SNP	C/C	T/T	C/T	24	19	39	8	0.805
Chr10	17346983	SNP	A/A	T/T	A/T	23	20	38	9	0.531
Chr10	17349287	SNP	C/C	T/T	C/T	20	21	40	9	0.037
Chr10	17353851	SNP	C/C	T/T	C/T	26	19	31	14	3.868
Chr10	17353965	SNP	A/A	G/G	G/A	21	27	30	12	5.077
Chr10	17382821	Indel	T/T	TTGGCGCTGCGGCGCTA/TTGGCGCTGCGGCGCTA	TTGGCGCTGCGGCGCTA/T	22	25	32	11	3.076
Chr10	17382928	SNP	A/A	G/G	G/A	19	30	27	14	9.553
Chr10	17447940	SNP	G/G	A/A	G/A	23	17	38	12	0.974
Chr10	17448052	SNP	A/A	T/T	A/T	20	23	35	12	1.051
Chr10	17448086	SNP	A/A	G/G	A/G	22	13	29	26	3.094
Chr10	17448107	SNP	C/C	T/T	C/T	22	13	29	26	3.094
Chr10	17502599	SNP	T/T	G/G	G/T	20	19	42	9	0.136
Chr10	17510642	SNP	C/C	T/T	T/C	21	27	25	17	8.233
Chr10	17514564	Indel	C/C	CT/CT	CT/C	20	21	41	8	0.024
Chr10	17699437	SNP	G/G	A/A	A/G	21	24	30	15	3.24
Chr10	17699461	SNP	C/C	T/T	T/C	21	24	30	15	3.24
Chr10	18123962	SNP	T/T	C/C	C/T	19	17	45	9	1.099
Chr10	18197754	SNP	A/A	T/T	T/A	26	23	30	11	4.797
Chr10	18275033	SNP	T/T	C/C	C/T	23	16	38	13	1.286
Chr10	18275084	SNP	C/C	T/T	T/C	23	17	38	12	0.974
Chr10	18275086	SNP	A/A	G/G	G/A	23	17	38	12	0.974
Chr10	18310768	SNP	C/C	T/T	T/C	20	1	42	27	18.46
Chr10	18368480	Indel	AT/AT	A/A	A/AT	19	16	44	11	1.253
Chr10	18454046	SNP	C/C	G/G	G/C	21	14	47	8	2.951
Chr10	18840262	SNP	C/C	G/G	C/G	21	14	42	13	1.909
Chr10	18840281	SNP	T/T	C/C	T/C	21	14	42	13	1.909
Chr10	18879156	SNP	C/C	T/T	C/T	22	16	42	10	1.1
Chr10	19887167	SNP	G/G	T/T	T/G	19	17	46	8	1.317
Chr10	20007643	SNP	A/A	G/G	G/A	21	25	34	10	2.2
Chr10	20062103	SNP	G/G	A/A	A/G	23	25	30	12	4.256
Chr10	20070174	SNP	G/G	A/A	A/G	19	33	20	18	19.667
Chr10	20071512	Indel	AT/AT	A/A	A/AT	21	23	31	15	2.36
Chr10	20218513	SNP	C/C	T/T	T/C	19	19	43	9	0.309
Chr10	20301671	Indel	C/C	CCTGATTCACTCATG/CCTGATTCACTCATG	CCTGATTCACTCATG/C	25	23	21	21	10.681
Chr10	20345180	SNP	C/C	T/T	T/C	17	24	33	16	2.189
Chr10	20364235	SNP	G/G	A/A	A/G	20	20	38	12	0.051
Chr10	20364254	SNP	T/T	C/C	C/T	20	21	38	11	0.139
Chr10	20364367	SNP	T/T	C/C	C/T	22	21	38	9	0.333
Chr10	20443231	SNP	T/T	C/C	C/T	21	15	45	9	1.889
Chr10	20464273	SNP	G/G	C/C	C/G	24	15	42	9	2.111
Chr10	20586475	Indel	CT/CT	C/C	CT/C	20	12	49	9	5.148
Chr10	20659770	SNP	A/A	T/T	A/T	29	15	27	19	9.592
Chr10	20698183	SNP	A/A	T/T	A/T	18	15	48	9	3
Chr10	21168257	SNP	G/G	A/A	G/A	20	15	47	8	2.366
Chr10	21187726	SNP	A/A	G/G	A/G	21	15	46	8	2.098
Chr10	21254223	SNP	G/G	T/T	G/T	21	14	47	8	2.951
Chr10	21291930	SNP	G/G	A/A	G/A	22	17	40	11	0.646
Chr10	21803424	SNP	A/A	C/C	C/A	17	23	40	10	0.9
Chr10	29910157	SNP	G/G	T/T	G/T	25	18	33	14	2.605
Chr10	32110262	SNP	A/A	G/G	A/G	17	22	41	10	0.675
Chr10	32657366	Indel	TTC/TTC	T/T	T/TTC	17	35	27	11	16.114
Chr10	32658220	SNP	C/C	A/A	A/C	18	29	27	16	8.676
Chr10	33490098	SNP	A/A	G/G	G/A	20	24	38	8	0.829
Chr10	33653875	SNP	C/C	T/T	T/C	13	22	35	20	2.314	WmGSB10.1-3
Chr10	33741364	SNP	G/G	A/A	A/G	21	30	25	14	11.026
Chr10	33750422	SNP	T/T	G/G	G/T	21	20	19	30	8.1	WmGSB10.1-2
Chr11	18454241	SNP	C/C	T/T	C/T	25	23	25	17	7.356	WmGSB11.1-1
Chr11	19651234	SNP	A/A	C/C	C/A	20	19	41	10	0.075
Chr11	19699196	SNP	T/T	C/C	C/T	22	23	28	17	3.986	WmGSB11.1-2
Chr11	19967472	SNP	C/C	G/G	G/C	17	25	35	13	2.299
Chr11	25592538	SNP	A/A	T/T	T/A	16	17	49	8	3.146
Chr11	25878333	SNP	T/T	C/C	T/C	32	18	25	15	13.56
Chr11	25880027	SNP	A/A	G/G	A/G	23	17	36	14	1.158
Chr11	25592538	SNP	A/A	T/T	A/T	18	15	48	9	3	WmGSB11.1-3
Chr11	26018308	SNP	C/C	T/T	C/T	18	16	48	8	2.488
Chr11	26024326	SNP	C/C	T/T	C/T	19	16	46	9	1.716
Chr11	26099882	SNP	CTCCTTTT/CTCCTTTT	C/C	C/CTCCTTTT	17	28	30	15	6.227	WmGSB11.1-4
